# Supplementary material for: Global transmission of broad-host-range plasmids derived from the human gut microbiome
Source: Nucleic Acids Res. 2023 Jun 7;51(15):8005–19. doi: 10.1093/nar/gkad498 (PMC10450197; doi:10.1093/nar/gkad498)
Supplement: gkad498_Supplemental_Files [file gkad498_supplemental_files.zip]

Archive with 2 entries (2 files):
- Supplementary Tables.xlsx
- SUPP_data-revised.pdf
