# Supplementary material for: Global transmission of broad-host-range plasmids derived from the human gut microbiome
Source: Nucleic Acids Res. 2023 Jun 7;51(15):8005–19. doi: 10.1093/nar/gkad498 (PMC10450197; doi:10.1093/nar/gkad498)
Supplement: gkad498_Supplemental_Files [file gkad498_supplemental_files.zip › Supplementary Tables.xlsx]

## Sheet: Table S1
The information of the isolates used in this study.
isolate_NCBI_assembly	donor	NCBI_tax_id	tax_detail
GCA_003433665.1	AM17	158836	Bacteria;Proteobacteria;Gammaproteobacteria;Enterobacterales;Enterobacteriaceae;Enterobacter;Enterobacter hormaechei
GCA_003433675.1	AM21	197614	Bacteria;Firmicutes;Bacilli;Lactobacillales;Streptococcaceae;Streptococcus;Streptococcus pasteurianus
GCA_003433685.1	AM24	315405	Bacteria;Firmicutes;Bacilli;Lactobacillales;Streptococcaceae;Streptococcus;Streptococcus gallolyticus
GCA_003433695.1	AM22	2291996	Bacteria;Firmicutes;Erysipelotrichia;Erysipelotrichales;Erysipelotrichaceae;Absiella;Absiella sp. AM22-9
GCA_003433745.1	AM09	2291993	Bacteria;Firmicutes;Erysipelotrichia;Erysipelotrichales;Erysipelotrichaceae;Absiella;Absiella sp. AM09-45
GCA_003433755.1	AM10	2291995	Bacteria;Firmicutes;Erysipelotrichia;Erysipelotrichales;Erysipelotrichaceae;Absiella;Absiella sp. AM10-20
GCA_003433765.1	AM07	1531	Bacteria;Firmicutes;Clostridia;Clostridiales;Lachnospiraceae;Lachnoclostridium;[Clostridium] clostridioforme
GCA_003433795.1	AM01	1849041	Bacteria;Firmicutes;Clostridia;Clostridiales;Ruminococcaceae;Harryflintia;Harryflintia acetispora
GCA_003433825.1	AM13	1940789	Bacteria;Firmicutes;Bacilli;Lactobacillales;Streptococcaceae;Lactococcus;Lactococcus petauri
GCA_003433845.1	AM09	2291994	Bacteria;Firmicutes;Erysipelotrichia;Erysipelotrichales;Erysipelotrichaceae;Absiella;Absiella sp. AM09-50
GCA_003433855.1	AF45	116085	Bacteria;Firmicutes;Clostridia;Clostridiales;Lachnospiraceae;Coprococcus;Coprococcus catus
GCA_003433865.1	AF36	853	Bacteria;Firmicutes;Clostridia;Clostridiales;Ruminococcaceae;Faecalibacterium;Faecalibacterium prausnitzii
GCA_003433905.1	AF31	853	Bacteria;Firmicutes;Clostridia;Clostridiales;Ruminococcaceae;Faecalibacterium;Faecalibacterium prausnitzii
GCA_003433925.1	AF31	154046	Bacteria;Firmicutes;Clostridia;Clostridiales;Clostridiaceae;Hungatella;Hungatella hathewayi
GCA_003433945.1	AF29	358743	Bacteria;Firmicutes;Clostridia;Clostridiales;Lachnospiraceae;Lachnoclostridium;[Clostridium] citroniae
GCA_003433955.1	OF01	1755241	Bacteria;Firmicutes;Tissierellia;Tissierellales;Peptoniphilaceae;Anaerococcus;Anaerococcus nagyae
GCA_003433985.1	OF01	1522	Bacteria;Firmicutes;Erysipelotrichia;Erysipelotrichales;Erysipelotrichaceae;Erysipelatoclostridium;[Clostridium] innocuum
GCA_003433995.1	AF32	853	Bacteria;Firmicutes;Clostridia;Clostridiales;Ruminococcaceae;Faecalibacterium;Faecalibacterium prausnitzii
GCA_003434015.1	AF29	853	Bacteria;Firmicutes;Clostridia;Clostridiales;Ruminococcaceae;Faecalibacterium;Faecalibacterium prausnitzii
GCA_003434045.1	AM54	2292279	Bacteria;Firmicutes;Erysipelotrichia;Erysipelotrichales;Erysipelotrichaceae;Absiella;Absiella sp. AM54-8XD
GCA_003434055.1	AF19	358742	Bacteria;Firmicutes;Clostridia;Clostridiales;Lachnospiraceae;Lachnoclostridium;[Clostridium] aldenense
GCA_003434075.1	AF19	154046	Bacteria;Firmicutes;Clostridia;Clostridiales;Clostridiaceae;Hungatella;Hungatella hathewayi
GCA_003434095.1	AF13	197614	Bacteria;Firmicutes;Bacilli;Lactobacillales;Streptococcaceae;Streptococcus;Streptococcus pasteurianus
GCA_003434125.1	AM42	853	Bacteria;Firmicutes;Clostridia;Clostridiales;Ruminococcaceae;Faecalibacterium;Faecalibacterium prausnitzii
GCA_003434135.1	AM37	853	Bacteria;Firmicutes;Clostridia;Clostridiales;Ruminococcaceae;Faecalibacterium;Faecalibacterium prausnitzii
GCA_003434165.1	AM39	853	Bacteria;Firmicutes;Clostridia;Clostridiales;Ruminococcaceae;Faecalibacterium;Faecalibacterium prausnitzii
GCA_003434175.1	AM33	853	Bacteria;Firmicutes;Clostridia;Clostridiales;Ruminococcaceae;Faecalibacterium;Faecalibacterium prausnitzii
GCA_003434205.1	AM33	1597	Bacteria;Firmicutes;Bacilli;Lactobacillales;Lactobacillaceae;Lactobacillus;Lactobacillus paracasei
GCA_003434225.1	AM29	2292278	Bacteria;Firmicutes;Erysipelotrichia;Erysipelotrichales;Erysipelotrichaceae;Absiella;Absiella sp. AM29-15
GCA_003434235.1	AM28	116085	Bacteria;Firmicutes;Clostridia;Clostridiales;Lachnospiraceae;Coprococcus;Coprococcus catus
GCA_003434265.1	TM07	315405	Bacteria;Firmicutes;Bacilli;Lactobacillales;Streptococcaceae;Streptococcus;Streptococcus gallolyticus
GCA_003434285.1	OF05	1353	Bacteria;Firmicutes;Bacilli;Lactobacillales;Enterococcaceae;Enterococcus;Enterococcus gallinarum
GCA_003434325.1	AM25	2302974	Bacteria;Firmicutes;Clostridia;Clostridiales;Lachnospiraceae;other;Lachnospiraceae bacterium AM25-17
GCA_003434335.1	AM25	2302944	Bacteria;Firmicutes;Clostridia;Clostridiales;Lachnospiraceae;Coprococcus;Coprococcus sp. AM25-15LB
GCA_003434385.1	AM23	2302964	Bacteria;Firmicutes;Clostridia;Clostridiales;Lachnospiraceae;other;Lachnospiraceae bacterium AM23-2LB
GCA_003434395.1	AM23	2292942	Bacteria;Bacteroidetes;Bacteroidia;Bacteroidales;Bacteroidaceae;Bacteroides;Bacteroides sp. AM23-12
GCA_003434415.1	AM21	1547	Bacteria;Firmicutes;Erysipelotrichia;Erysipelotrichales;Erysipelotrichaceae;Erysipelatoclostridium;Erysipelatoclostridium ramosum
GCA_003434445.1	AM18	2293119	Bacteria;Bacteroidetes;Bacteroidia;Bacteroidales;Tannerellaceae;Parabacteroides;Parabacteroides sp. AM18-12LB
GCA_003434455.1	AM21	154046	Bacteria;Firmicutes;Clostridia;Clostridiales;Clostridiaceae;Hungatella;Hungatella hathewayi
GCA_003434465.1	AM17	2293101	Bacteria;Proteobacteria;Gammaproteobacteria;Enterobacterales;Enterobacteriaceae;Enterobacter;Enterobacter sp. AM17-18
GCA_003434475.1	AM16	2302960	Bacteria;Firmicutes;Clostridia;Clostridiales;Ruminococcaceae;Subdoligranulum;Subdoligranulum sp. AM16-9
GCA_003434525.1	AM25	2302971	Bacteria;Firmicutes;Clostridia;Clostridiales;Lachnospiraceae;other;Lachnospiraceae bacterium AM25-22
GCA_003434535.1	AM25	2293120	Bacteria;Bacteroidetes;Bacteroidia;Bacteroidales;Tannerellaceae;Parabacteroides;Parabacteroides sp. AM25-14
GCA_003434565.1	AM25	2302970	Bacteria;Firmicutes;Clostridia;Clostridiales;Lachnospiraceae;other;Lachnospiraceae bacterium AM25-11LB
GCA_003434585.1	AM23	2302961	Bacteria;Firmicutes;Clostridia;Clostridiales;Ruminococcaceae;Subdoligranulum;Subdoligranulum sp. AM23-21AC
GCA_003434605.1	AM18	2292940	Bacteria;Bacteroidetes;Bacteroidia;Bacteroidales;Bacteroidaceae;Bacteroides;Bacteroides sp. AM18-9
GCA_003434615.1	AM23	2292943	Bacteria;Bacteroidetes;Bacteroidia;Bacteroidales;Bacteroidaceae;Bacteroides;Bacteroides sp. AM23-18
GCA_003434625.1	AM17	2293118	Bacteria;Bacteroidetes;Bacteroidia;Bacteroidales;Tannerellaceae;Parabacteroides;Parabacteroides sp. AM17-47
GCA_003434665.1	AM14	1653434	Bacteria;Firmicutes;Clostridia;Clostridiales;Lachnospiraceae;Sellimonas;Sellimonas intestinalis
GCA_003434675.1	AM14	2293091	Bacteria;Firmicutes;Clostridia;Clostridiales;Lachnospiraceae;Coprococcus;Coprococcus sp. AM14-16
GCA_003434705.1	AM07	2302978	Bacteria;Firmicutes;Erysipelotrichia;Erysipelotrichales;Erysipelotrichaceae;other;Erysipelotrichaceae bacterium AM07-35-1
GCA_003434715.1	AM07	2302977	Bacteria;Firmicutes;Erysipelotrichia;Erysipelotrichales;Erysipelotrichaceae;other;Erysipelotrichaceae bacterium AM07-12
GCA_003434745.1	AM25	88431	Bacteria;Firmicutes;Clostridia;Clostridiales;Lachnospiraceae;Dorea;Dorea longicatena
GCA_003434755.1	OF09	1628085	Bacteria;Firmicutes;Clostridia;Clostridiales;Ruminococcaceae;Agathobaculum;Agathobaculum butyriciproducens
GCA_003434765.1	OF09	1628085	Bacteria;Firmicutes;Clostridia;Clostridiales;Ruminococcaceae;Agathobaculum;Agathobaculum butyriciproducens
GCA_003435045.1	AF19	154046	Bacteria;Firmicutes;Clostridia;Clostridiales;Clostridiaceae;Hungatella;Hungatella hathewayi
GCA_003435055.1	OF09	2293831	Bacteria;Firmicutes;Clostridia;Clostridiales;Lachnospiraceae;other;Lachnospiraceae bacterium OF09-6
GCA_003435115.1	AM23	2306574	Bacteria;Firmicutes;Clostridia;Clostridiales;other;other;Clostridiales bacterium AM23-16LB
GCA_003435125.1	AM25	2305240	Bacteria;Firmicutes;Clostridia;Clostridiales;Clostridiaceae;Clostridium;Clostridium sp. AM25-23AC
GCA_003435155.1	AF37	1653434	Bacteria;Firmicutes;Clostridia;Clostridiales;Lachnospiraceae;Sellimonas;Sellimonas intestinalis
GCA_003435175.1	AF37	1653434	Bacteria;Firmicutes;Clostridia;Clostridiales;Lachnospiraceae;Sellimonas;Sellimonas intestinalis
GCA_003435205.1	AF32	2302925	Bacteria;Bacteroidetes;Bacteroidia;Bacteroidales;Bacteroidaceae;Bacteroides;Bacteroides sp. AF32-8BH
GCA_003435225.1	AF28	2305241	Bacteria;Firmicutes;Clostridia;Clostridiales;Clostridiaceae;Clostridium;Clostridium sp. AF28-12
GCA_003435255.1	AM56	2302926	Bacteria;Bacteroidetes;Bacteroidia;Bacteroidales;Bacteroidaceae;Bacteroides;Bacteroides sp. AM56-10ce
GCA_003435265.1	AF26	1720294	Bacteria;Firmicutes;Clostridia;Clostridiales;Lachnospiraceae;Eisenbergiella;Eisenbergiella massiliensis
GCA_003435295.1	AF14	1653434	Bacteria;Firmicutes;Clostridia;Clostridiales;Lachnospiraceae;Sellimonas;Sellimonas intestinalis
GCA_003435315.1	AF07	1653434	Bacteria;Firmicutes;Clostridia;Clostridiales;Lachnospiraceae;Sellimonas;Sellimonas intestinalis
GCA_003435325.1	AF02	2305246	Bacteria;Firmicutes;Clostridia;Clostridiales;Clostridiaceae;other;Clostridiaceae bacterium AF02-42
GCA_003435335.1	AM38	1653434	Bacteria;Firmicutes;Clostridia;Clostridiales;Lachnospiraceae;Sellimonas;Sellimonas intestinalis
GCA_003435375.1	AM34	2305242	Bacteria;Firmicutes;Clostridia;Clostridiales;Clostridiaceae;Clostridium;Clostridium sp. AM34-11AC
GCA_003435385.1	AM25	214853	Bacteria;Firmicutes;Clostridia;Clostridiales;Eubacteriaceae;Anaerofustis;Anaerofustis stercorihominis
GCA_003435415.1	TF08	1323	Bacteria;Firmicutes;Erysipelotrichia;Erysipelotrichales;Erysipelotrichaceae;Faecalicoccus;Faecalicoccus pleomorphus
GCA_003435435.1	TF10	2293240	Bacteria;Firmicutes;Clostridia;Clostridiales;Ruminococcaceae;Ruminococcus;Ruminococcus sp. TF10-6
GCA_003435455.1	TF01	2305245	Bacteria;Firmicutes;Clostridia;Clostridiales;Clostridiaceae;other;Clostridiaceae bacterium TF01-6
GCA_003435475.1	OM06	1547	Bacteria;Firmicutes;Erysipelotrichia;Erysipelotrichales;Erysipelotrichaceae;Erysipelatoclostridium;Erysipelatoclostridium ramosum
GCA_003435485.1	TF05	1720294	Bacteria;Firmicutes;Clostridia;Clostridiales;Lachnospiraceae;Eisenbergiella;Eisenbergiella massiliensis
GCA_003435515.1	TF05	169435	Bacteria;Firmicutes;Clostridia;Clostridiales;Ruminococcaceae;Anaerotruncus;Anaerotruncus colihominis
GCA_003435535.1	OF05	2305243	Bacteria;Firmicutes;Clostridia;Clostridiales;Peptococcaceae;Desulfotomaculum;Desulfotomaculum sp. OF05-3
GCA_003435545.1	OF11	2305244	Bacteria;Firmicutes;Clostridia;Clostridiales;Lachnospiraceae;other;Lachnospiraceae bacterium OF11-28
GCA_003435615.1	AM22	2292992	Bacteria;Firmicutes;Erysipelotrichia;Erysipelotrichales;Erysipelotrichaceae;Catenibacterium;Catenibacterium sp. AM22-6LB
GCA_003435625.1	AM23	2293076	Bacteria;Firmicutes;Erysipelotrichia;Erysipelotrichales;Erysipelotrichaceae;Coprobacillus;Coprobacillus sp. AM23-9LB
GCA_003435635.1	AM16	2293184	Bacteria;Firmicutes;Clostridia;Clostridiales;Ruminococcaceae;Ruminococcus;Ruminococcus sp. AM16-34
GCA_003435675.1	AM23	2292971	Bacteria;Firmicutes;Clostridia;Clostridiales;Lachnospiraceae;Blautia;Blautia sp. AM23-13AC
GCA_003435685.1	AM22	2292941	Bacteria;Bacteroidetes;Bacteroidia;Bacteroidales;Bacteroidaceae;Bacteroides;Bacteroides sp. AM22-3LB
GCA_003435695.1	AM22	2292991	Bacteria;Firmicutes;Erysipelotrichia;Erysipelotrichales;Erysipelotrichaceae;Catenibacterium;Catenibacterium sp. AM22-15
GCA_003435735.1	AM22	2293187	Bacteria;Firmicutes;Clostridia;Clostridiales;Ruminococcaceae;Ruminococcus;Ruminococcus sp. AM22-14LB
GCA_003435745.1	AM16	2292911	Bacteria;Bacteroidetes;Bacteroidia;Bacteroidales;Rikenellaceae;Alistipes;Alistipes sp. AM16-43
GCA_003435775.1	AM16	2292969	Bacteria;Firmicutes;Clostridia;Clostridiales;Lachnospiraceae;Blautia;Blautia sp. AM16-16B
GCA_003435795.1	AM10	2292890	Bacteria;Firmicutes;other;other;other;other;Firmicutes bacterium AM10-47
GCA_003435815.1	AM10	2293098	Bacteria;Firmicutes;Clostridia;Clostridiales;Lachnospiraceae;Dorea;Dorea sp. AM10-31
GCA_003435835.1	AM09	2293182	Bacteria;Firmicutes;Clostridia;Clostridiales;Ruminococcaceae;Ruminococcus;Ruminococcus sp. AM09-18-1
GCA_003435855.1	AF46	2293019	Bacteria;Firmicutes;Clostridia;Clostridiales;Clostridiaceae;Clostridium;Clostridium sp. AF46-12NS
GCA_003435865.1	AF42	2293180	Bacteria;Firmicutes;Clostridia;Clostridiales;Ruminococcaceae;Ruminococcus;Ruminococcus sp. AF42-10
GCA_003435895.1	AM16	2292939	Bacteria;Bacteroidetes;Bacteroidia;Bacteroidales;Bacteroidaceae;Bacteroides;Bacteroides sp. AM16-15
GCA_003435905.1	AM09	2293073	Bacteria;Firmicutes;Erysipelotrichia;Erysipelotrichales;Erysipelotrichaceae;Coprobacillus;Coprobacillus sp. AM09-26
GCA_003435925.1	AF46	2293020	Bacteria;Firmicutes;Clostridia;Clostridiales;Clostridiaceae;Clostridium;Clostridium sp. AF46-9NS
GCA_003435955.1	AF43	2293181	Bacteria;Firmicutes;Clostridia;Clostridiales;Ruminococcaceae;Ruminococcus;Ruminococcus sp. AF43-11
GCA_003435965.1	AF42	2293137	Bacteria;Firmicutes;Clostridia;Clostridiales;Lachnospiraceae;Roseburia;Roseburia sp. AF42-8
GCA_003435975.1	AF36	2293015	Bacteria;Firmicutes;Clostridia;Clostridiales;Clostridiaceae;Clostridium;Clostridium sp. AF36-4
GCA_003436015.1	AF39	2292935	Bacteria;Bacteroidetes;Bacteroidia;Bacteroidales;Bacteroidaceae;Bacteroides;Bacteroides sp. AF39-10AT
GCA_003436025.1	TM10	28026	Bacteria;Actinobacteria;Actinobacteria;Bifidobacteriales;Bifidobacteriaceae;Bifidobacterium;Bifidobacterium pseudocatenulatum
GCA_003436035.1	TM10	39491	Bacteria;Firmicutes;Clostridia;Clostridiales;Lachnospiraceae;other;[Eubacterium] rectale
GCA_003436075.1	TM09	40520	Bacteria;Firmicutes;Clostridia;Clostridiales;Lachnospiraceae;Blautia;Blautia obeum
GCA_003436085.1	TM09	371601	Bacteria;Bacteroidetes;Bacteroidia;Bacteroidales;Bacteroidaceae;Bacteroides;Bacteroides xylanisolvens
GCA_003436105.1	TM08	28026	Bacteria;Actinobacteria;Actinobacteria;Bifidobacteriales;Bifidobacteriaceae;Bifidobacterium;Bifidobacterium pseudocatenulatum
GCA_003436135.1	TM07	1681	Bacteria;Actinobacteria;Actinobacteria;Bifidobacteriales;Bifidobacteriaceae;Bifidobacterium;Bifidobacterium bifidum
GCA_003436145.1	TM07	410072	Bacteria;Firmicutes;Clostridia;Clostridiales;Lachnospiraceae;Coprococcus;Coprococcus comes
GCA_003436175.1	TM06	821	Bacteria;Bacteroidetes;Bacteroidia;Bacteroidales;Bacteroidaceae;Bacteroides;Bacteroides vulgatus
GCA_003436185.1	TM06	1680	Bacteria;Actinobacteria;Actinobacteria;Bifidobacteriales;Bifidobacteriaceae;Bifidobacterium;Bifidobacterium adolescentis
GCA_003436215.1	TM10	2292377	Bacteria;Firmicutes;Clostridia;Clostridiales;Ruminococcaceae;Ruminococcus;Ruminococcus sp. TM10-9AT
GCA_003436235.1	TM09	39486	Bacteria;Firmicutes;Clostridia;Clostridiales;Lachnospiraceae;Dorea;Dorea formicigenerans
GCA_003436255.1	TM09	585543	Bacteria;Bacteroidetes;Bacteroidia;Bacteroidales;Bacteroidaceae;Bacteroides;Bacteroides sp. D20
GCA_003436275.1	TM09	2292343	Bacteria;Actinobacteria;Coriobacteriia;Coriobacteriales;Coriobacteriaceae;Collinsella;Collinsella sp. TM09-10AT
GCA_003436285.1	TM08	817	Bacteria;Bacteroidetes;Bacteroidia;Bacteroidales;Bacteroidaceae;Bacteroides;Bacteroides fragilis
GCA_003436315.1	TM07	28026	Bacteria;Actinobacteria;Actinobacteria;Bifidobacteriales;Bifidobacteriaceae;Bifidobacterium;Bifidobacterium pseudocatenulatum
GCA_003436335.1	TM07	856	Bacteria;Fusobacteria;Fusobacteriia;Fusobacteriales;Fusobacteriaceae;Fusobacterium;Fusobacterium varium
GCA_003436345.1	TM06	585543	Bacteria;Bacteroidetes;Bacteroidia;Bacteroidales;Bacteroidaceae;Bacteroides;Bacteroides sp. D20
GCA_003436375.1	TM06	329854	Bacteria;Bacteroidetes;Bacteroidia;Bacteroidales;Bacteroidaceae;Bacteroides;Bacteroides intestinalis
GCA_003436395.1	TM06	2292342	Bacteria;Actinobacteria;Coriobacteriia;Coriobacteriales;Coriobacteriaceae;Collinsella;Collinsella sp. TM06-3
GCA_003436415.1	TM06	46506	Bacteria;Bacteroidetes;Bacteroidia;Bacteroidales;Bacteroidaceae;Bacteroides;Bacteroides stercoris
GCA_003436425.1	TM05	2292353	Bacteria;Firmicutes;Clostridia;Clostridiales;Eubacteriaceae;Eubacterium;Eubacterium sp. TM05-53
GCA_003436455.1	TM05	2292340	Bacteria;Actinobacteria;Coriobacteriia;Coriobacteriales;Coriobacteriaceae;Collinsella;Collinsella sp. TM05-37
GCA_003436475.1	TM04	820	Bacteria;Bacteroidetes;Bacteroidia;Bacteroidales;Bacteroidaceae;Bacteroides;Bacteroides uniformis
GCA_003436485.1	TM04	437897	Bacteria;Firmicutes;Negativicutes;Selenomonadales;Selenomonadaceae;Megamonas;Megamonas funiformis
GCA_003436505.1	TM04	216816	Bacteria;Actinobacteria;Actinobacteria;Bifidobacteriales;Bifidobacteriaceae;Bifidobacterium;Bifidobacterium longum
GCA_003436535.1	TM04	33038	Bacteria;Firmicutes;Clostridia;Clostridiales;Lachnospiraceae;Blautia;[Ruminococcus] gnavus
GCA_003436545.1	TM04	28026	Bacteria;Actinobacteria;Actinobacteria;Bifidobacteriales;Bifidobacteriaceae;Bifidobacterium;Bifidobacterium pseudocatenulatum
GCA_003436575.1	TM04	1681	Bacteria;Actinobacteria;Actinobacteria;Bifidobacteriales;Bifidobacteriaceae;Bifidobacterium;Bifidobacterium bifidum
GCA_003436595.1	TM02	216816	Bacteria;Actinobacteria;Actinobacteria;Bifidobacteriales;Bifidobacteriaceae;Bifidobacterium;Bifidobacterium longum
GCA_003436605.1	TM04	821	Bacteria;Bacteroidetes;Bacteroidia;Bacteroidales;Bacteroidaceae;Bacteroides;Bacteroides vulgatus
GCA_003436635.1	TM02	1681	Bacteria;Actinobacteria;Actinobacteria;Bifidobacteriales;Bifidobacteriaceae;Bifidobacterium;Bifidobacterium bifidum
GCA_003436655.1	TM02	1681	Bacteria;Actinobacteria;Actinobacteria;Bifidobacteriales;Bifidobacteriaceae;Bifidobacterium;Bifidobacterium bifidum
GCA_003436675.1	TM01	28026	Bacteria;Actinobacteria;Actinobacteria;Bifidobacteriales;Bifidobacteriaceae;Bifidobacterium;Bifidobacterium pseudocatenulatum
GCA_003436685.1	TF12	329854	Bacteria;Bacteroidetes;Bacteroidia;Bacteroidales;Bacteroidaceae;Bacteroides;Bacteroides intestinalis
GCA_003436715.1	TF12	2292365	Bacteria;Bacteroidetes;Bacteroidia;Bacteroidales;Prevotellaceae;Prevotella;Prevotella sp. TF12-30
GCA_003436725.1	TF11	46228	Bacteria;Firmicutes;Clostridia;Clostridiales;Ruminococcaceae;Ruminococcus;Ruminococcus lactaris
GCA_003436735.1	TF12	2292337	Bacteria;Actinobacteria;Coriobacteriia;Coriobacteriales;Coriobacteriaceae;Collinsella;Collinsella sp. TF12-2AT
GCA_003436775.1	TF11	2292336	Bacteria;Actinobacteria;Coriobacteriia;Coriobacteriales;Coriobacteriaceae;Collinsella;Collinsella sp. TF11-5AC
GCA_003436785.1	TF11	39491	Bacteria;Firmicutes;Clostridia;Clostridiales;Lachnospiraceae;other;[Eubacterium] rectale
GCA_003436805.1	TF11	39486	Bacteria;Firmicutes;Clostridia;Clostridiales;Lachnospiraceae;Dorea;Dorea formicigenerans
GCA_003436835.1	TF10	1623	Bacteria;Firmicutes;Bacilli;Lactobacillales;Lactobacillaceae;Lactobacillus;Lactobacillus ruminis
GCA_003436855.1	TF10	821	Bacteria;Bacteroidetes;Bacteroidia;Bacteroidales;Bacteroidaceae;Bacteroides;Bacteroides vulgatus
GCA_003436875.1	TF09	469591	Bacteria;Bacteroidetes;Bacteroidia;Bacteroidales;Tannerellaceae;Parabacteroides;Parabacteroides sp. 20_3
GCA_003436895.1	TF09	2292334	Bacteria;Actinobacteria;Coriobacteriia;Coriobacteriales;Coriobacteriaceae;Collinsella;Collinsella sp. TF09-1AT
GCA_003436905.1	TF09	1328	Bacteria;Firmicutes;Bacilli;Lactobacillales;Streptococcaceae;Streptococcus;Streptococcus anginosus
GCA_003436935.1	TF09	817	Bacteria;Bacteroidetes;Bacteroidia;Bacteroidales;Bacteroidaceae;Bacteroides;Bacteroides fragilis
GCA_003436945.1	TF09	39486	Bacteria;Firmicutes;Clostridia;Clostridiales;Lachnospiraceae;Dorea;Dorea formicigenerans
GCA_003436955.1	TF08	28026	Bacteria;Actinobacteria;Actinobacteria;Bifidobacteriales;Bifidobacteriaceae;Bifidobacterium;Bifidobacterium pseudocatenulatum
GCA_003436995.1	TF08	626935	Bacteria;Actinobacteria;Coriobacteriia;Coriobacteriales;Coriobacteriaceae;Collinsella;Collinsella tanakaei
GCA_003437005.1	TF08	820	Bacteria;Bacteroidetes;Bacteroidia;Bacteroidales;Bacteroidaceae;Bacteroides;Bacteroides uniformis
GCA_003437035.1	TF08	2292333	Bacteria;Actinobacteria;Coriobacteriia;Coriobacteriales;Coriobacteriaceae;Collinsella;Collinsella sp. TF08-11AT
GCA_003437055.1	TF08	1596	Bacteria;Firmicutes;Bacilli;Lactobacillales;Lactobacillaceae;Lactobacillus;Lactobacillus gasseri
GCA_003437075.1	TF07	28026	Bacteria;Actinobacteria;Actinobacteria;Bifidobacteriales;Bifidobacteriaceae;Bifidobacterium;Bifidobacterium pseudocatenulatum
GCA_003437095.1	TF07	216816	Bacteria;Actinobacteria;Actinobacteria;Bifidobacteriales;Bifidobacteriaceae;Bifidobacterium;Bifidobacterium longum
GCA_003437105.1	TF07	216816	Bacteria;Actinobacteria;Actinobacteria;Bifidobacteriales;Bifidobacteriaceae;Bifidobacterium;Bifidobacterium longum
GCA_003437135.1	TF07	216816	Bacteria;Actinobacteria;Actinobacteria;Bifidobacteriales;Bifidobacteriaceae;Bifidobacterium;Bifidobacterium longum
GCA_003437155.1	TF07	28026	Bacteria;Actinobacteria;Actinobacteria;Bifidobacteriales;Bifidobacteriaceae;Bifidobacterium;Bifidobacterium pseudocatenulatum
GCA_003437175.1	TF07	1681	Bacteria;Actinobacteria;Actinobacteria;Bifidobacteriales;Bifidobacteriaceae;Bifidobacterium;Bifidobacterium bifidum
GCA_003437195.1	TF07	1406	Bacteria;Firmicutes;Bacilli;Bacillales;Paenibacillaceae;Paenibacillus;Paenibacillus polymyxa
GCA_003437205.1	TF07	820	Bacteria;Bacteroidetes;Bacteroidia;Bacteroidales;Bacteroidaceae;Bacteroides;Bacteroides uniformis
GCA_003437235.1	TF07	2292332	Bacteria;Actinobacteria;Coriobacteriia;Coriobacteriales;Coriobacteriaceae;Collinsella;Collinsella sp. TF07-1
GCA_003437255.1	TF06	573	Bacteria;Proteobacteria;Gammaproteobacteria;Enterobacterales;Enterobacteriaceae;Klebsiella;Klebsiella pneumoniae
GCA_003437265.1	TF06	2292331	Bacteria;Actinobacteria;Coriobacteriia;Coriobacteriales;Coriobacteriaceae;Collinsella;Collinsella sp. TF06-6AC
GCA_003437295.1	TF06	573	Bacteria;Proteobacteria;Gammaproteobacteria;Enterobacterales;Enterobacteriaceae;Klebsiella;Klebsiella pneumoniae
GCA_003437315.1	TF06	165179	Bacteria;Bacteroidetes;Bacteroidia;Bacteroidales;Prevotellaceae;Prevotella;Prevotella copri
GCA_003437325.1	TF06	1681	Bacteria;Actinobacteria;Actinobacteria;Bifidobacteriales;Bifidobacteriaceae;Bifidobacterium;Bifidobacterium bifidum
GCA_003437345.1	TF06	1681	Bacteria;Actinobacteria;Actinobacteria;Bifidobacteriales;Bifidobacteriaceae;Bifidobacterium;Bifidobacterium bifidum
GCA_003437375.1	TM06	2292361	Bacteria;Actinobacteria;Coriobacteriia;Coriobacteriales;Atopobiaceae;Olsenella;Olsenella sp. TM06-36
GCA_003437395.1	TM05	39486	Bacteria;Firmicutes;Clostridia;Clostridiales;Lachnospiraceae;Dorea;Dorea formicigenerans
GCA_003437415.1	TM05	821	Bacteria;Bacteroidetes;Bacteroidia;Bacteroidales;Bacteroidaceae;Bacteroides;Bacteroides vulgatus
GCA_003437435.1	TM05	28026	Bacteria;Actinobacteria;Actinobacteria;Bifidobacteriales;Bifidobacteriaceae;Bifidobacterium;Bifidobacterium pseudocatenulatum
GCA_003437455.1	TM01	216816	Bacteria;Actinobacteria;Actinobacteria;Bifidobacteriales;Bifidobacteriaceae;Bifidobacterium;Bifidobacterium longum
GCA_003437475.1	TF12	469591	Bacteria;Bacteroidetes;Bacteroidia;Bacteroidales;Tannerellaceae;Parabacteroides;Parabacteroides sp. 20_3
GCA_003437485.1	TF12	39486	Bacteria;Firmicutes;Clostridia;Clostridiales;Lachnospiraceae;Dorea;Dorea formicigenerans
GCA_003437495.1	TF10	823	Bacteria;Bacteroidetes;Bacteroidia;Bacteroidales;Tannerellaceae;Parabacteroides;Parabacteroides distasonis
GCA_003437535.1	TF10	310297	Bacteria;Bacteroidetes;Bacteroidia;Bacteroidales;Bacteroidaceae;Bacteroides;Bacteroides plebeius
GCA_003437545.1	TF10	371601	Bacteria;Bacteroidetes;Bacteroidia;Bacteroidales;Bacteroidaceae;Bacteroides;Bacteroides xylanisolvens
GCA_003437565.1	TF10	2292335	Bacteria;Actinobacteria;Coriobacteriia;Coriobacteriales;Coriobacteriaceae;Collinsella;Collinsella sp. TF10-11AT
GCA_003437595.1	TF09	208479	Bacteria;Firmicutes;Clostridia;Clostridiales;Lachnospiraceae;Lachnoclostridium;[Clostridium] bolteae
GCA_003437605.1	TF09	820	Bacteria;Bacteroidetes;Bacteroidia;Bacteroidales;Bacteroidaceae;Bacteroides;Bacteroides uniformis
GCA_003437625.1	TF09	28130	Bacteria;Bacteroidetes;Bacteroidia;Bacteroidales;Prevotellaceae;Prevotella;Prevotella disiens
GCA_003437645.1	TF09	154046	Bacteria;Firmicutes;Clostridia;Clostridiales;Clostridiaceae;Hungatella;Hungatella hathewayi
GCA_003437665.1	TF09	40520	Bacteria;Firmicutes;Clostridia;Clostridiales;Lachnospiraceae;Blautia;Blautia obeum
GCA_003437695.1	TF08	216816	Bacteria;Actinobacteria;Actinobacteria;Bifidobacteriales;Bifidobacteriaceae;Bifidobacterium;Bifidobacterium longum
GCA_003437715.1	TF06	216816	Bacteria;Actinobacteria;Actinobacteria;Bifidobacteriales;Bifidobacteriaceae;Bifidobacterium;Bifidobacterium longum
GCA_003437735.1	TF06	1680	Bacteria;Actinobacteria;Actinobacteria;Bifidobacteriales;Bifidobacteriaceae;Bifidobacterium;Bifidobacterium adolescentis
GCA_003437755.1	TF06	1680	Bacteria;Actinobacteria;Actinobacteria;Bifidobacteriales;Bifidobacteriaceae;Bifidobacterium;Bifidobacterium adolescentis
GCA_003437775.1	TF06	1680	Bacteria;Actinobacteria;Actinobacteria;Bifidobacteriales;Bifidobacteriaceae;Bifidobacterium;Bifidobacterium adolescentis
GCA_003437785.1	TF05	1681	Bacteria;Actinobacteria;Actinobacteria;Bifidobacteriales;Bifidobacteriaceae;Bifidobacterium;Bifidobacterium bifidum
GCA_003437815.1	TF05	817	Bacteria;Bacteroidetes;Bacteroidia;Bacteroidales;Bacteroidaceae;Bacteroides;Bacteroides fragilis
GCA_003437825.1	TF05	28026	Bacteria;Actinobacteria;Actinobacteria;Bifidobacteriales;Bifidobacteriaceae;Bifidobacterium;Bifidobacterium pseudocatenulatum
GCA_003437835.1	TF05	28026	Bacteria;Actinobacteria;Actinobacteria;Bifidobacteriales;Bifidobacteriaceae;Bifidobacterium;Bifidobacterium pseudocatenulatum
GCA_003437875.1	TF05	821	Bacteria;Bacteroidetes;Bacteroidia;Bacteroidales;Bacteroidaceae;Bacteroides;Bacteroides vulgatus
GCA_003437885.1	TF05	544645	Bacteria;Bacteroidetes;Bacteroidia;Bacteroidales;Odoribacteraceae;Butyricimonas;Butyricimonas virosa
GCA_003437905.1	TF05	154046	Bacteria;Firmicutes;Clostridia;Clostridiales;Clostridiaceae;Hungatella;Hungatella hathewayi
GCA_003437935.1	TF05	457391	Bacteria;Bacteroidetes;Bacteroidia;Bacteroidales;Bacteroidaceae;Bacteroides;Bacteroides sp. 3_1_33FAA
GCA_003437945.1	TF05	1681	Bacteria;Actinobacteria;Actinobacteria;Bifidobacteriales;Bifidobacteriaceae;Bifidobacterium;Bifidobacterium bifidum
GCA_003437975.1	TF04	1318	Bacteria;Firmicutes;Bacilli;Lactobacillales;Streptococcaceae;Streptococcus;Streptococcus parasanguinis
GCA_003437995.1	TF01	216816	Bacteria;Actinobacteria;Actinobacteria;Bifidobacteriales;Bifidobacteriaceae;Bifidobacterium;Bifidobacterium longum
GCA_003438015.1	OM10	28026	Bacteria;Actinobacteria;Actinobacteria;Bifidobacteriales;Bifidobacteriaceae;Bifidobacterium;Bifidobacterium pseudocatenulatum
GCA_003438025.1	TF03	46506	Bacteria;Bacteroidetes;Bacteroidia;Bacteroidales;Bacteroidaceae;Bacteroides;Bacteroides stercoris
GCA_003438055.1	OM08	1351	Bacteria;Firmicutes;Bacilli;Lactobacillales;Enterococcaceae;Enterococcus;Enterococcus faecalis
GCA_003438075.1	OM08	2292352	Bacteria;Firmicutes;Clostridia;Clostridiales;Eubacteriaceae;Eubacterium;Eubacterium sp. OM08-24
GCA_003438095.1	OM08	1292	Bacteria;Firmicutes;Bacilli;Bacillales;Staphylococcaceae;Staphylococcus;Staphylococcus warneri
GCA_003438115.1	OM08	2292329	Bacteria;Actinobacteria;Coriobacteriia;Coriobacteriales;Coriobacteriaceae;Collinsella;Collinsella sp. OM08-14AT
GCA_003438135.1	OM08	310297	Bacteria;Bacteroidetes;Bacteroidia;Bacteroidales;Bacteroidaceae;Bacteroides;Bacteroides plebeius
GCA_003438145.1	OM08	585543	Bacteria;Bacteroidetes;Bacteroidia;Bacteroidales;Bacteroidaceae;Bacteroides;Bacteroides sp. D20
GCA_003438175.1	OM08	39491	Bacteria;Firmicutes;Clostridia;Clostridiales;Lachnospiraceae;other;[Eubacterium] rectale
GCA_003438185.1	OM08	1343	Bacteria;Firmicutes;Bacilli;Lactobacillales;Streptococcaceae;Streptococcus;Streptococcus vestibularis
GCA_003438205.1	OM07	820	Bacteria;Bacteroidetes;Bacteroidia;Bacteroidales;Bacteroidaceae;Bacteroides;Bacteroides uniformis
GCA_003438235.1	OM07	821	Bacteria;Bacteroidetes;Bacteroidia;Bacteroidales;Bacteroidaceae;Bacteroides;Bacteroides vulgatus
GCA_003438245.1	OM06	1156433	Bacteria;Firmicutes;Bacilli;Lactobacillales;Streptococcaceae;Streptococcus;Streptococcus sp. I-P16
GCA_003438275.1	OM07	2292328	Bacteria;Actinobacteria;Coriobacteriia;Coriobacteriales;Coriobacteriaceae;Collinsella;Collinsella sp. OM07-12
GCA_003438285.1	OM06	2292301	Bacteria;Firmicutes;Clostridia;Clostridiales;Clostridiaceae;Butyricicoccus;Butyricicoccus sp. OM06-6AC
GCA_003438305.1	OM06	310297	Bacteria;Bacteroidetes;Bacteroidia;Bacteroidales;Bacteroidaceae;Bacteroides;Bacteroides plebeius
GCA_003438345.1	OM06	850	Bacteria;Fusobacteria;Fusobacteriia;Fusobacteriales;Fusobacteriaceae;Fusobacterium;Fusobacterium mortiferum
GCA_003438365.1	OM05	39491	Bacteria;Firmicutes;Clostridia;Clostridiales;Lachnospiraceae;other;[Eubacterium] rectale
GCA_003438385.1	OM05	216816	Bacteria;Actinobacteria;Actinobacteria;Bifidobacteriales;Bifidobacteriaceae;Bifidobacterium;Bifidobacterium longum
GCA_003438405.1	OM05	28026	Bacteria;Actinobacteria;Actinobacteria;Bifidobacteriales;Bifidobacteriaceae;Bifidobacterium;Bifidobacterium pseudocatenulatum
GCA_003438425.1	OM05	47678	Bacteria;Bacteroidetes;Bacteroidia;Bacteroidales;Bacteroidaceae;Bacteroides;Bacteroides caccae
GCA_003438445.1	OM05	626931	Bacteria;Bacteroidetes;Bacteroidia;Bacteroidales;Bacteroidaceae;Bacteroides;Bacteroides oleiciplenus
GCA_003438465.1	OM05	820	Bacteria;Bacteroidetes;Bacteroidia;Bacteroidales;Bacteroidaceae;Bacteroides;Bacteroides uniformis
GCA_003438485.1	TF06	216816	Bacteria;Actinobacteria;Actinobacteria;Bifidobacteriales;Bifidobacteriaceae;Bifidobacterium;Bifidobacterium longum
GCA_003438495.1	TF05	2292330	Bacteria;Actinobacteria;Coriobacteriia;Coriobacteriales;Coriobacteriaceae;Collinsella;Collinsella sp. TF05-9AC
GCA_003438525.1	TF05	84112	Bacteria;Actinobacteria;Coriobacteriia;Eggerthellales;Eggerthellaceae;Eggerthella;Eggerthella lenta
GCA_003438545.1	TF05	46506	Bacteria;Bacteroidetes;Bacteroidia;Bacteroidales;Bacteroidaceae;Bacteroides;Bacteroides stercoris
GCA_003438565.1	TF04	28025	Bacteria;Actinobacteria;Actinobacteria;Bifidobacteriales;Bifidobacteriaceae;Bifidobacterium;Bifidobacterium animalis
GCA_003438585.1	TF01	33038	Bacteria;Firmicutes;Clostridia;Clostridiales;Lachnospiraceae;Blautia;[Ruminococcus] gnavus
GCA_003438595.1	OM08	1624	Bacteria;Firmicutes;Bacilli;Lactobacillales;Lactobacillaceae;Lactobacillus;Lactobacillus salivarius
GCA_003438615.1	OM08	2292285	Bacteria;Bacteroidetes;Bacteroidia;Bacteroidales;Bacteroidaceae;Bacteroides;Bacteroides sp. OM08-17BH
GCA_003438645.1	OM08	821	Bacteria;Bacteroidetes;Bacteroidia;Bacteroidales;Bacteroidaceae;Bacteroides;Bacteroides vulgatus
GCA_003438665.1	OM08	2292284	Bacteria;Bacteroidetes;Bacteroidia;Bacteroidales;Bacteroidaceae;Bacteroides;Bacteroides sp. OM08-11
GCA_003438675.1	OM07	823	Bacteria;Bacteroidetes;Bacteroidia;Bacteroidales;Tannerellaceae;Parabacteroides;Parabacteroides distasonis
GCA_003438705.1	OM07	821	Bacteria;Bacteroidetes;Bacteroidia;Bacteroidales;Bacteroidaceae;Bacteroides;Bacteroides vulgatus
GCA_003438715.1	OM07	39491	Bacteria;Firmicutes;Clostridia;Clostridiales;Lachnospiraceae;other;[Eubacterium] rectale
GCA_003438725.1	OM06	2292375	Bacteria;Firmicutes;Clostridia;Clostridiales;Ruminococcaceae;Ruminococcus;Ruminococcus sp. OM06-36AC
GCA_003438765.1	OM06	821	Bacteria;Bacteroidetes;Bacteroidia;Bacteroidales;Bacteroidaceae;Bacteroides;Bacteroides vulgatus
GCA_003438775.1	OM06	817	Bacteria;Bacteroidetes;Bacteroidia;Bacteroidales;Bacteroidaceae;Bacteroides;Bacteroides fragilis
GCA_003438785.1	OM06	2292327	Bacteria;Actinobacteria;Coriobacteriia;Coriobacteriales;Coriobacteriaceae;Collinsella;Collinsella sp. OM06-18AC
GCA_003438825.1	OM06	46503	Bacteria;Bacteroidetes;Bacteroidia;Bacteroidales;Tannerellaceae;Parabacteroides;Parabacteroides merdae
GCA_003438835.1	OM06	821	Bacteria;Bacteroidetes;Bacteroidia;Bacteroidales;Bacteroidaceae;Bacteroides;Bacteroides vulgatus
GCA_003438845.1	OM06	40520	Bacteria;Firmicutes;Clostridia;Clostridiales;Lachnospiraceae;Blautia;Blautia obeum
GCA_003438885.1	OM06	165179	Bacteria;Bacteroidetes;Bacteroidia;Bacteroidales;Prevotellaceae;Prevotella;Prevotella copri
GCA_003438895.1	OM06	817	Bacteria;Bacteroidetes;Bacteroidia;Bacteroidales;Bacteroidaceae;Bacteroides;Bacteroides fragilis
GCA_003438925.1	OM05	39491	Bacteria;Firmicutes;Clostridia;Clostridiales;Lachnospiraceae;other;[Eubacterium] rectale
GCA_003438945.1	OM05	28025	Bacteria;Actinobacteria;Actinobacteria;Bifidobacteriales;Bifidobacteriaceae;Bifidobacterium;Bifidobacterium animalis
GCA_003438965.1	OM05	39491	Bacteria;Firmicutes;Clostridia;Clostridiales;Lachnospiraceae;other;[Eubacterium] rectale
GCA_003438985.1	OM05	820	Bacteria;Bacteroidetes;Bacteroidia;Bacteroidales;Bacteroidaceae;Bacteroides;Bacteroides uniformis
GCA_003438995.1	OM05	2292283	Bacteria;Bacteroidetes;Bacteroidia;Bacteroidales;Bacteroidaceae;Bacteroides;Bacteroides sp. OM05-12
GCA_003439005.1	OM05	46503	Bacteria;Bacteroidetes;Bacteroidia;Bacteroidales;Tannerellaceae;Parabacteroides;Parabacteroides merdae
GCA_003439045.1	OM05	817	Bacteria;Bacteroidetes;Bacteroidia;Bacteroidales;Bacteroidaceae;Bacteroides;Bacteroides fragilis
GCA_003439055.1	OM05	2292282	Bacteria;Bacteroidetes;Bacteroidia;Bacteroidales;Bacteroidaceae;Bacteroides;Bacteroides sp. OM05-10AA
GCA_003439065.1	OM04	817	Bacteria;Bacteroidetes;Bacteroidia;Bacteroidales;Bacteroidaceae;Bacteroides;Bacteroides fragilis
GCA_003439105.1	OM04	1328	Bacteria;Firmicutes;Bacilli;Lactobacillales;Streptococcaceae;Streptococcus;Streptococcus anginosus
GCA_003439125.1	OM04	2292326	Bacteria;Actinobacteria;Coriobacteriia;Coriobacteriales;Coriobacteriaceae;Collinsella;Collinsella sp. OM04-5
GCA_003439135.1	OM04	1396	Bacteria;Firmicutes;Bacilli;Bacillales;Bacillaceae;Bacillus;Bacillus cereus
GCA_003439165.1	OM04	165179	Bacteria;Bacteroidetes;Bacteroidia;Bacteroidales;Prevotellaceae;Prevotella;Prevotella copri
GCA_003439215.1	OM03	40520	Bacteria;Firmicutes;Clostridia;Clostridiales;Lachnospiraceae;Blautia;Blautia obeum
GCA_003439225.1	OM03	820	Bacteria;Bacteroidetes;Bacteroidia;Bacteroidales;Bacteroidaceae;Bacteroides;Bacteroides uniformis
GCA_003439255.1	OM03	39486	Bacteria;Firmicutes;Clostridia;Clostridiales;Lachnospiraceae;Dorea;Dorea formicigenerans
GCA_003439275.1	OM03	821	Bacteria;Bacteroidetes;Bacteroidia;Bacteroidales;Bacteroidaceae;Bacteroides;Bacteroides vulgatus
GCA_003439285.1	OM02	817	Bacteria;Bacteroidetes;Bacteroidia;Bacteroidales;Bacteroidaceae;Bacteroides;Bacteroides fragilis
GCA_003439315.1	OM02	491921	Bacteria;Firmicutes;Negativicutes;Selenomonadales;Selenomonadaceae;Megamonas;Megamonas rupellensis
GCA_003439335.1	OM02	100884	Bacteria;Firmicutes;Erysipelotrichia;Erysipelotrichales;Erysipelotrichaceae;Coprobacillus;Coprobacillus cateniformis
GCA_003439345.1	OM02	29348	Bacteria;Firmicutes;Erysipelotrichia;Erysipelotrichales;Erysipelotrichaceae;Erysipelatoclostridium;[Clostridium] spiroforme
GCA_003439355.1	OM02	100884	Bacteria;Firmicutes;Erysipelotrichia;Erysipelotrichales;Erysipelotrichaceae;Coprobacillus;Coprobacillus cateniformis
GCA_003439395.1	OM02	674529	Bacteria;Bacteroidetes;Bacteroidia;Bacteroidales;Bacteroidaceae;Bacteroides;Bacteroides faecis
GCA_003439405.1	OM02	562	Bacteria;Proteobacteria;Gammaproteobacteria;Enterobacterales;Enterobacteriaceae;Escherichia;Escherichia coli
GCA_003439415.1	OM02	823	Bacteria;Bacteroidetes;Bacteroidia;Bacteroidales;Tannerellaceae;Parabacteroides;Parabacteroides distasonis
GCA_003439455.1	OM02	39486	Bacteria;Firmicutes;Clostridia;Clostridiales;Lachnospiraceae;Dorea;Dorea formicigenerans
GCA_003439475.1	OM02	573	Bacteria;Proteobacteria;Gammaproteobacteria;Enterobacterales;Enterobacteriaceae;Klebsiella;Klebsiella pneumoniae
GCA_003439485.1	OM02	562	Bacteria;Proteobacteria;Gammaproteobacteria;Enterobacterales;Enterobacteriaceae;Escherichia;Escherichia coli
GCA_003439505.1	OM02	817	Bacteria;Bacteroidetes;Bacteroidia;Bacteroidales;Bacteroidaceae;Bacteroides;Bacteroides fragilis
GCA_003439535.1	OM02	154046	Bacteria;Firmicutes;Clostridia;Clostridiales;Clostridiaceae;Hungatella;Hungatella hathewayi
GCA_003439545.1	OM01	562	Bacteria;Proteobacteria;Gammaproteobacteria;Enterobacterales;Enterobacteriaceae;Escherichia;Escherichia coli
GCA_003439565.1	OF06	137591	Bacteria;Firmicutes;Bacilli;Lactobacillales;Leuconostocaceae;Weissella;Weissella cibaria
GCA_003439595.1	OF05	821	Bacteria;Bacteroidetes;Bacteroidia;Bacteroidales;Bacteroidaceae;Bacteroides;Bacteroides vulgatus
GCA_003439605.1	OF05	821	Bacteria;Bacteroidetes;Bacteroidia;Bacteroidales;Bacteroidaceae;Bacteroides;Bacteroides vulgatus
GCA_003439635.1	OF05	817	Bacteria;Bacteroidetes;Bacteroidia;Bacteroidales;Bacteroidaceae;Bacteroides;Bacteroides fragilis
GCA_003439655.1	OF05	28026	Bacteria;Actinobacteria;Actinobacteria;Bifidobacteriales;Bifidobacteriaceae;Bifidobacterium;Bifidobacterium pseudocatenulatum
GCA_003439675.1	OF05	817	Bacteria;Bacteroidetes;Bacteroidia;Bacteroidales;Bacteroidaceae;Bacteroides;Bacteroides fragilis
GCA_003439685.1	OM04	820	Bacteria;Bacteroidetes;Bacteroidia;Bacteroidales;Bacteroidaceae;Bacteroides;Bacteroides uniformis
GCA_003439715.1	OM03	457393	Bacteria;Bacteroidetes;Bacteroidia;Bacteroidales;Bacteroidaceae;Bacteroides;Bacteroides sp. 4_1_36
GCA_003439735.1	OM02	457391	Bacteria;Bacteroidetes;Bacteroidia;Bacteroidales;Bacteroidaceae;Bacteroides;Bacteroides sp. 3_1_33FAA
GCA_003439755.1	OM02	1396	Bacteria;Firmicutes;Bacilli;Bacillales;Bacillaceae;Bacillus;Bacillus cereus
GCA_003439775.1	OM02	2292347	Bacteria;Firmicutes;Clostridia;Clostridiales;Lachnospiraceae;Dorea;Dorea sp. OM02-2LB
GCA_003439785.1	OM02	88431	Bacteria;Firmicutes;Clostridia;Clostridiales;Lachnospiraceae;Dorea;Dorea longicatena
GCA_003439795.1	OM02	562	Bacteria;Proteobacteria;Gammaproteobacteria;Enterobacterales;Enterobacteriaceae;Escherichia;Escherichia coli
GCA_003439835.1	OF13	208479	Bacteria;Firmicutes;Clostridia;Clostridiales;Lachnospiraceae;Lachnoclostridium;[Clostridium] bolteae
GCA_003439845.1	OF05	818	Bacteria;Bacteroidetes;Bacteroidia;Bacteroidales;Bacteroidaceae;Bacteroides;Bacteroides thetaiotaomicron
GCA_003439865.1	OF05	28116	Bacteria;Bacteroidetes;Bacteroidia;Bacteroidales;Bacteroidaceae;Bacteroides;Bacteroides ovatus
GCA_003439895.1	OM02	574930	Bacteria;Bacteroidetes;Bacteroidia;Bacteroidales;Tannerellaceae;Parabacteroides;Parabacteroides gordonii
GCA_003457595.1	AF29	40520	Bacteria;Firmicutes;Clostridia;Clostridiales;Lachnospiraceae;Blautia;Blautia obeum
GCA_003457635.1	AF29	491921	Bacteria;Firmicutes;Negativicutes;Selenomonadales;Selenomonadaceae;Megamonas;Megamonas rupellensis
GCA_003457655.1	AF29	165179	Bacteria;Bacteroidetes;Bacteroidia;Bacteroidales;Prevotellaceae;Prevotella;Prevotella copri
GCA_003457665.1	AF29	246787	Bacteria;Bacteroidetes;Bacteroidia;Bacteroidales;Bacteroidaceae;Bacteroides;Bacteroides cellulosilyticus
GCA_003457695.1	AF29	1304	Bacteria;Firmicutes;Bacilli;Lactobacillales;Streptococcaceae;Streptococcus;Streptococcus salivarius
GCA_003457705.1	AF29	821	Bacteria;Bacteroidetes;Bacteroidia;Bacteroidales;Bacteroidaceae;Bacteroides;Bacteroides vulgatus
GCA_003457725.1	AF29	28116	Bacteria;Bacteroidetes;Bacteroidia;Bacteroidales;Bacteroidaceae;Bacteroides;Bacteroides ovatus
GCA_003457755.1	AF28	821	Bacteria;Bacteroidetes;Bacteroidia;Bacteroidales;Bacteroidaceae;Bacteroides;Bacteroides vulgatus
GCA_003457765.1	AF28	1680	Bacteria;Actinobacteria;Actinobacteria;Bifidobacteriales;Bifidobacteriaceae;Bifidobacterium;Bifidobacterium adolescentis
GCA_003457795.1	AF28	360807	Bacteria;Firmicutes;Clostridia;Clostridiales;Lachnospiraceae;Roseburia;Roseburia inulinivorans
GCA_003457805.1	AF28	1547	Bacteria;Firmicutes;Erysipelotrichia;Erysipelotrichales;Erysipelotrichaceae;Erysipelatoclostridium;Erysipelatoclostridium ramosum
GCA_003457815.1	AF28	818	Bacteria;Bacteroidetes;Bacteroidia;Bacteroidales;Bacteroidaceae;Bacteroides;Bacteroides thetaiotaomicron
GCA_003457855.1	AF27	33038	Bacteria;Firmicutes;Clostridia;Clostridiales;Lachnospiraceae;Blautia;[Ruminococcus] gnavus
GCA_003457865.1	AF27	310297	Bacteria;Bacteroidetes;Bacteroidia;Bacteroidales;Bacteroidaceae;Bacteroides;Bacteroides plebeius
GCA_003457875.1	AF28	2292227	Bacteria;Actinobacteria;Coriobacteriia;Coriobacteriales;Coriobacteriaceae;Collinsella;Collinsella sp. AF28-5AC
GCA_003457915.1	AF28	1535	Bacteria;Firmicutes;Clostridia;Clostridiales;Ruminococcaceae;other;[Clostridium] leptum
GCA_003457925.1	AF28	820	Bacteria;Bacteroidetes;Bacteroidia;Bacteroidales;Bacteroidaceae;Bacteroides;Bacteroides uniformis
GCA_003457945.1	AF28	1547	Bacteria;Firmicutes;Erysipelotrichia;Erysipelotrichales;Erysipelotrichaceae;Erysipelatoclostridium;Erysipelatoclostridium ramosum
GCA_003457975.1	AF27	216816	Bacteria;Actinobacteria;Actinobacteria;Bifidobacteriales;Bifidobacteriaceae;Bifidobacterium;Bifidobacterium longum
GCA_003458145.1	AF27	357276	Bacteria;Bacteroidetes;Bacteroidia;Bacteroidales;Bacteroidaceae;Bacteroides;Bacteroides dorei
GCA_003458155.1	AF27	2292194	Bacteria;Bacteroidetes;Bacteroidia;Bacteroidales;Bacteroidaceae;Bacteroides;Bacteroides sp. AF27-33
GCA_003458165.1	AF27	208479	Bacteria;Firmicutes;Clostridia;Clostridiales;Lachnospiraceae;Lachnoclostridium;[Clostridium] bolteae
GCA_003458205.1	AF27	491921	Bacteria;Firmicutes;Negativicutes;Selenomonadales;Selenomonadaceae;Megamonas;Megamonas rupellensis
GCA_003458215.1	AF27	817	Bacteria;Bacteroidetes;Bacteroidia;Bacteroidales;Bacteroidaceae;Bacteroides;Bacteroides fragilis
GCA_003458235.1	AF26	2292193	Bacteria;Bacteroidetes;Bacteroidia;Bacteroidales;Bacteroidaceae;Bacteroides;Bacteroides sp. AF26-7BH
GCA_003458265.1	AF26	821	Bacteria;Bacteroidetes;Bacteroidia;Bacteroidales;Bacteroidaceae;Bacteroides;Bacteroides vulgatus
GCA_003458275.1	AF26	46506	Bacteria;Bacteroidetes;Bacteroidia;Bacteroidales;Bacteroidaceae;Bacteroides;Bacteroides stercoris
GCA_003458305.1	AF26	28116	Bacteria;Bacteroidetes;Bacteroidia;Bacteroidales;Bacteroidaceae;Bacteroides;Bacteroides ovatus
GCA_003458325.1	AF25	40518	Bacteria;Firmicutes;Clostridia;Clostridiales;Ruminococcaceae;Ruminococcus;Ruminococcus bromii
GCA_003458335.1	AF26	216816	Bacteria;Actinobacteria;Actinobacteria;Bifidobacteriales;Bifidobacteriaceae;Bifidobacterium;Bifidobacterium longum
GCA_003458365.1	AF25	46506	Bacteria;Bacteroidetes;Bacteroidia;Bacteroidales;Bacteroidaceae;Bacteroides;Bacteroides stercoris
GCA_003458385.1	AF25	821	Bacteria;Bacteroidetes;Bacteroidia;Bacteroidales;Bacteroidaceae;Bacteroides;Bacteroides vulgatus
GCA_003458395.1	AF25	46506	Bacteria;Bacteroidetes;Bacteroidia;Bacteroidales;Bacteroidaceae;Bacteroides;Bacteroides stercoris
GCA_003458415.1	AF25	2292226	Bacteria;Actinobacteria;Coriobacteriia;Coriobacteriales;Coriobacteriaceae;Collinsella;Collinsella sp. AF25-2LB
GCA_003458445.1	AF25	310297	Bacteria;Bacteroidetes;Bacteroidia;Bacteroidales;Bacteroidaceae;Bacteroides;Bacteroides plebeius
GCA_003458455.1	AF25	39491	Bacteria;Firmicutes;Clostridia;Clostridiales;Lachnospiraceae;other;[Eubacterium] rectale
GCA_003458475.1	AF25	39486	Bacteria;Firmicutes;Clostridia;Clostridiales;Lachnospiraceae;Dorea;Dorea formicigenerans
GCA_003458505.1	AF24	1304	Bacteria;Firmicutes;Bacilli;Lactobacillales;Streptococcaceae;Streptococcus;Streptococcus salivarius
GCA_003458515.1	AF24	39491	Bacteria;Firmicutes;Clostridia;Clostridiales;Lachnospiraceae;other;[Eubacterium] rectale
GCA_003458535.1	AF24	360807	Bacteria;Firmicutes;Clostridia;Clostridiales;Lachnospiraceae;Roseburia;Roseburia inulinivorans
GCA_003458565.1	AF24	310298	Bacteria;Bacteroidetes;Bacteroidia;Bacteroidales;Bacteroidaceae;Bacteroides;Bacteroides coprocola
GCA_003458585.1	AF24	818	Bacteria;Bacteroidetes;Bacteroidia;Bacteroidales;Bacteroidaceae;Bacteroides;Bacteroides thetaiotaomicron
GCA_003458595.1	AF24	310297	Bacteria;Bacteroidetes;Bacteroidia;Bacteroidales;Bacteroidaceae;Bacteroides;Bacteroides plebeius
GCA_003458625.1	AF24	208479	Bacteria;Firmicutes;Clostridia;Clostridiales;Lachnospiraceae;Lachnoclostridium;[Clostridium] bolteae
GCA_003458635.1	AF24	40520	Bacteria;Firmicutes;Clostridia;Clostridiales;Lachnospiraceae;Blautia;Blautia obeum
GCA_003458645.1	AF23	1304	Bacteria;Firmicutes;Bacilli;Lactobacillales;Streptococcaceae;Streptococcus;Streptococcus salivarius
GCA_003458685.1	AF23	2292223	Bacteria;Actinobacteria;Coriobacteriia;Coriobacteriales;Coriobacteriaceae;Collinsella;Collinsella sp. AF23-3LB
GCA_003458705.1	AF22	2292233	Bacteria;Firmicutes;Clostridia;Clostridiales;Eubacteriaceae;Eubacterium;Eubacterium sp. AF22-9
GCA_003458715.1	AF22	2292232	Bacteria;Firmicutes;Clostridia;Clostridiales;Eubacteriaceae;Eubacterium;Eubacterium sp. AF22-8LB
GCA_003458745.1	AF22	33043	Bacteria;Firmicutes;Clostridia;Clostridiales;Lachnospiraceae;Coprococcus;Coprococcus eutactus
GCA_003458755.1	AF21	371601	Bacteria;Bacteroidetes;Bacteroidia;Bacteroidales;Bacteroidaceae;Bacteroides;Bacteroides xylanisolvens
GCA_003458765.1	AF22	301301	Bacteria;Firmicutes;Clostridia;Clostridiales;Lachnospiraceae;Roseburia;Roseburia hominis
GCA_003458805.1	AF21	1680	Bacteria;Actinobacteria;Actinobacteria;Bifidobacteriales;Bifidobacteriaceae;Bifidobacterium;Bifidobacterium adolescentis
GCA_003458815.1	AF21	360807	Bacteria;Firmicutes;Clostridia;Clostridiales;Lachnospiraceae;Roseburia;Roseburia inulinivorans
GCA_003458845.1	AF21	39486	Bacteria;Firmicutes;Clostridia;Clostridiales;Lachnospiraceae;Dorea;Dorea formicigenerans
GCA_003458855.1	AF21	2292235	Bacteria;Firmicutes;Negativicutes;Selenomonadales;Selenomonadaceae;Mitsuokella;Mitsuokella sp. AF21-1AC
GCA_003458885.1	AF21	2292231	Bacteria;Firmicutes;Clostridia;Clostridiales;Lachnospiraceae;Coprococcus;Coprococcus sp. AF21-14LB
GCA_003458905.1	AF27	28116	Bacteria;Bacteroidetes;Bacteroidia;Bacteroidales;Bacteroidaceae;Bacteroides;Bacteroides ovatus
GCA_003458915.1	AF27	310297	Bacteria;Bacteroidetes;Bacteroidia;Bacteroidales;Bacteroidaceae;Bacteroides;Bacteroides plebeius
GCA_003458945.1	AF26	46503	Bacteria;Bacteroidetes;Bacteroidia;Bacteroidales;Tannerellaceae;Parabacteroides;Parabacteroides merdae
GCA_003458955.1	AF26	817	Bacteria;Bacteroidetes;Bacteroidia;Bacteroidales;Bacteroidaceae;Bacteroides;Bacteroides fragilis
GCA_003458965.1	AF26	28026	Bacteria;Actinobacteria;Actinobacteria;Bifidobacteriales;Bifidobacteriaceae;Bifidobacterium;Bifidobacterium pseudocatenulatum
GCA_003459005.1	AF25	823	Bacteria;Bacteroidetes;Bacteroidia;Bacteroidales;Tannerellaceae;Parabacteroides;Parabacteroides distasonis
GCA_003459015.1	AF25	1492	Bacteria;Firmicutes;Clostridia;Clostridiales;Clostridiaceae;Clostridium;Clostridium butyricum
GCA_003459025.1	AF25	40520	Bacteria;Firmicutes;Clostridia;Clostridiales;Lachnospiraceae;Blautia;Blautia obeum
GCA_003459065.1	AF24	47678	Bacteria;Bacteroidetes;Bacteroidia;Bacteroidales;Bacteroidaceae;Bacteroides;Bacteroides caccae
GCA_003459085.1	AF24	61171	Bacteria;Firmicutes;Erysipelotrichia;Erysipelotrichales;Erysipelotrichaceae;Holdemania;Holdemania filiformis
GCA_003459105.1	AF24	28116	Bacteria;Bacteroidetes;Bacteroidia;Bacteroidales;Bacteroidaceae;Bacteroides;Bacteroides ovatus
GCA_003459125.1	AF24	33038	Bacteria;Firmicutes;Clostridia;Clostridiales;Lachnospiraceae;Blautia;[Ruminococcus] gnavus
GCA_003459145.1	AF24	1398	Bacteria;Firmicutes;Bacilli;Bacillales;Bacillaceae;Bacillus;Bacillus coagulans
GCA_003459155.1	AF24	310297	Bacteria;Bacteroidetes;Bacteroidia;Bacteroidales;Bacteroidaceae;Bacteroides;Bacteroides plebeius
GCA_003459185.1	AF24	39491	Bacteria;Firmicutes;Clostridia;Clostridiales;Lachnospiraceae;other;[Eubacterium] rectale
GCA_003459195.1	AF24	1398	Bacteria;Firmicutes;Bacilli;Bacillales;Bacillaceae;Bacillus;Bacillus coagulans
GCA_003459205.1	AF24	165179	Bacteria;Bacteroidetes;Bacteroidia;Bacteroidales;Prevotellaceae;Prevotella;Prevotella copri
GCA_003459245.1	AF23	2292222	Bacteria;Actinobacteria;Coriobacteriia;Coriobacteriales;Coriobacteriaceae;Collinsella;Collinsella sp. AF23-2
GCA_003459265.1	AF23	2292225	Bacteria;Actinobacteria;Coriobacteriia;Coriobacteriales;Coriobacteriaceae;Collinsella;Collinsella sp. AF23-6
GCA_003459285.1	AF22	1735	Bacteria;Firmicutes;Erysipelotrichia;Erysipelotrichales;Erysipelotrichaceae;Holdemanella;Holdemanella biformis
GCA_003459305.1	AF22	165179	Bacteria;Bacteroidetes;Bacteroidia;Bacteroidales;Prevotellaceae;Prevotella;Prevotella copri
GCA_003459325.1	AF21	820	Bacteria;Bacteroidetes;Bacteroidia;Bacteroidales;Bacteroidaceae;Bacteroides;Bacteroides uniformis
GCA_003459345.1	AF21	2292239	Bacteria;Actinobacteria;Coriobacteriia;Coriobacteriales;Atopobiaceae;Olsenella;Olsenella sp. AF21-51
GCA_003459365.1	AF21	821	Bacteria;Bacteroidetes;Bacteroidia;Bacteroidales;Bacteroidaceae;Bacteroides;Bacteroides vulgatus
GCA_003459375.1	AF21	40520	Bacteria;Firmicutes;Clostridia;Clostridiales;Lachnospiraceae;Blautia;Blautia obeum
GCA_003459405.1	AF21	40518	Bacteria;Firmicutes;Clostridia;Clostridiales;Ruminococcaceae;Ruminococcus;Ruminococcus bromii
GCA_003459425.1	AF20	28116	Bacteria;Bacteroidetes;Bacteroidia;Bacteroidales;Bacteroidaceae;Bacteroides;Bacteroides ovatus
GCA_003459445.1	AF20	1547	Bacteria;Firmicutes;Erysipelotrichia;Erysipelotrichales;Erysipelotrichaceae;Erysipelatoclostridium;Erysipelatoclostridium ramosum
GCA_003459465.1	AF22	246787	Bacteria;Bacteroidetes;Bacteroidia;Bacteroidales;Bacteroidaceae;Bacteroides;Bacteroides cellulosilyticus
GCA_003459475.1	AF20	28026	Bacteria;Actinobacteria;Actinobacteria;Bifidobacteriales;Bifidobacteriaceae;Bifidobacterium;Bifidobacterium pseudocatenulatum
GCA_003459505.1	AF20	2292221	Bacteria;Actinobacteria;Coriobacteriia;Coriobacteriales;Coriobacteriaceae;Collinsella;Collinsella sp. AF20-14LB
GCA_003459525.1	AF19	46503	Bacteria;Bacteroidetes;Bacteroidia;Bacteroidales;Tannerellaceae;Parabacteroides;Parabacteroides merdae
GCA_003459535.1	AF20	821	Bacteria;Bacteroidetes;Bacteroidia;Bacteroidales;Bacteroidaceae;Bacteroides;Bacteroides vulgatus
GCA_003459565.1	AF19	39486	Bacteria;Firmicutes;Clostridia;Clostridiales;Lachnospiraceae;Dorea;Dorea formicigenerans
GCA_003459585.1	AF19	820	Bacteria;Bacteroidetes;Bacteroidia;Bacteroidales;Bacteroidaceae;Bacteroides;Bacteroides uniformis
GCA_003459595.1	AF19	39491	Bacteria;Firmicutes;Clostridia;Clostridiales;Lachnospiraceae;other;[Eubacterium] rectale
GCA_003459625.1	AF19	820	Bacteria;Bacteroidetes;Bacteroidia;Bacteroidales;Bacteroidaceae;Bacteroides;Bacteroides uniformis
GCA_003459645.1	AF19	1547	Bacteria;Firmicutes;Erysipelotrichia;Erysipelotrichales;Erysipelotrichaceae;Erysipelatoclostridium;Erysipelatoclostridium ramosum
GCA_003459655.1	AF19	2292219	Bacteria;Actinobacteria;Coriobacteriia;Coriobacteriales;Coriobacteriaceae;Collinsella;Collinsella sp. AF19-1LB
GCA_003459675.1	AF19	626929	Bacteria;Bacteroidetes;Bacteroidia;Bacteroidales;Bacteroidaceae;Bacteroides;Bacteroides clarus
GCA_003459705.1	AF19	33038	Bacteria;Firmicutes;Clostridia;Clostridiales;Lachnospiraceae;Blautia;[Ruminococcus] gnavus
GCA_003459715.1	AF19	821	Bacteria;Bacteroidetes;Bacteroidia;Bacteroidales;Bacteroidaceae;Bacteroides;Bacteroides vulgatus
GCA_003459735.1	AF19	39486	Bacteria;Firmicutes;Clostridia;Clostridiales;Lachnospiraceae;Dorea;Dorea formicigenerans
GCA_003459765.1	AF19	329854	Bacteria;Bacteroidetes;Bacteroidia;Bacteroidales;Bacteroidaceae;Bacteroides;Bacteroides intestinalis
GCA_003459785.1	AF18	2292217	Bacteria;Actinobacteria;Coriobacteriia;Coriobacteriales;Coriobacteriaceae;Collinsella;Collinsella sp. AF18-8
GCA_003459795.1	AF18	2292218	Bacteria;Actinobacteria;Coriobacteriia;Coriobacteriales;Coriobacteriaceae;Collinsella;Collinsella sp. AF18-8LB
GCA_003459805.1	AF18	102148	Bacteria;Firmicutes;Erysipelotrichia;Erysipelotrichales;Erysipelotrichaceae;Solobacterium;Solobacterium moorei
GCA_003459845.1	AF18	2292229	Bacteria;Firmicutes;Erysipelotrichia;Erysipelotrichales;Erysipelotrichaceae;Coprobacillus;Coprobacillus sp. AF18-40
GCA_003459865.1	AF18	28026	Bacteria;Actinobacteria;Actinobacteria;Bifidobacteriales;Bifidobacteriaceae;Bifidobacterium;Bifidobacterium pseudocatenulatum
GCA_003459885.1	AF18	1522	Bacteria;Firmicutes;Erysipelotrichia;Erysipelotrichales;Erysipelotrichaceae;Erysipelatoclostridium;[Clostridium] innocuum
GCA_003459895.1	AF18	2292216	Bacteria;Actinobacteria;Coriobacteriia;Coriobacteriales;Coriobacteriaceae;Collinsella;Collinsella sp. AF18-33LB
GCA_003459925.1	AF18	2292249	Bacteria;Firmicutes;Clostridia;Clostridiales;Ruminococcaceae;Ruminococcus;Ruminococcus sp. AF18-22
GCA_003459935.1	AF18	2292228	Bacteria;Firmicutes;Erysipelotrichia;Erysipelotrichales;Erysipelotrichaceae;Coprobacillus;Coprobacillus sp. AF18-15LB
GCA_003459965.1	AF18	823	Bacteria;Bacteroidetes;Bacteroidia;Bacteroidales;Tannerellaceae;Parabacteroides;Parabacteroides distasonis
GCA_003459985.1	AF17	1535	Bacteria;Firmicutes;Clostridia;Clostridiales;Ruminococcaceae;other;[Clostridium] leptum
GCA_003460005.1	AF17	88431	Bacteria;Firmicutes;Clostridia;Clostridiales;Lachnospiraceae;Dorea;Dorea longicatena
GCA_003460025.1	AF17	674529	Bacteria;Bacteroidetes;Bacteroidia;Bacteroidales;Bacteroidaceae;Bacteroides;Bacteroides faecis
GCA_003460035.1	AF17	246787	Bacteria;Bacteroidetes;Bacteroidia;Bacteroidales;Bacteroidaceae;Bacteroides;Bacteroides cellulosilyticus
GCA_003460065.1	AF17	2292248	Bacteria;Firmicutes;Clostridia;Clostridiales;Ruminococcaceae;Ruminococcus;Ruminococcus sp. AF17-22AC
GCA_003460085.1	AF17	820	Bacteria;Bacteroidetes;Bacteroidia;Bacteroidales;Bacteroidaceae;Bacteroides;Bacteroides uniformis
GCA_003460105.1	AF17	626932	Bacteria;Bacteroidetes;Bacteroidia;Bacteroidales;Rikenellaceae;Alistipes;Alistipes indistinctus
GCA_003460125.1	AF20	821	Bacteria;Bacteroidetes;Bacteroidia;Bacteroidales;Bacteroidaceae;Bacteroides;Bacteroides vulgatus
GCA_003460135.1	AF19	2292220	Bacteria;Actinobacteria;Coriobacteriia;Coriobacteriales;Coriobacteriaceae;Collinsella;Collinsella sp. AF19-7AC
GCA_003460155.1	AF19	39491	Bacteria;Firmicutes;Clostridia;Clostridiales;Lachnospiraceae;other;[Eubacterium] rectale
GCA_003460185.1	AF19	46506	Bacteria;Bacteroidetes;Bacteroidia;Bacteroidales;Bacteroidaceae;Bacteroides;Bacteroides stercoris
GCA_003460195.1	AF18	39485	Bacteria;Firmicutes;Clostridia;Clostridiales;Eubacteriaceae;Eubacterium;[Eubacterium] eligens
GCA_003460205.1	AF18	1328	Bacteria;Firmicutes;Bacilli;Lactobacillales;Streptococcaceae;Streptococcus;Streptococcus anginosus
GCA_003460245.1	AF18	562	Bacteria;Proteobacteria;Gammaproteobacteria;Enterobacterales;Enterobacteriaceae;Escherichia;Escherichia coli
GCA_003460255.1	AF18	39491	Bacteria;Firmicutes;Clostridia;Clostridiales;Lachnospiraceae;other;[Eubacterium] rectale
GCA_003460265.1	AF18	39491	Bacteria;Firmicutes;Clostridia;Clostridiales;Lachnospiraceae;other;[Eubacterium] rectale
GCA_003460305.1	AF18	821	Bacteria;Bacteroidetes;Bacteroidia;Bacteroidales;Bacteroidaceae;Bacteroides;Bacteroides vulgatus
GCA_003460315.1	AF18	410072	Bacteria;Firmicutes;Clostridia;Clostridiales;Lachnospiraceae;Coprococcus;Coprococcus comes
GCA_003460345.1	AF18	28111	Bacteria;Bacteroidetes;Bacteroidia;Bacteroidales;Bacteroidaceae;Bacteroides;Bacteroides eggerthii
GCA_003460365.1	AF17	562	Bacteria;Proteobacteria;Gammaproteobacteria;Enterobacterales;Enterobacteriaceae;Escherichia;Escherichia coli
GCA_003460375.1	AF17	562	Bacteria;Proteobacteria;Gammaproteobacteria;Enterobacterales;Enterobacteriaceae;Escherichia;Escherichia coli
GCA_003460385.1	AF17	39491	Bacteria;Firmicutes;Clostridia;Clostridiales;Lachnospiraceae;other;[Eubacterium] rectale
GCA_003460425.1	AF17	28026	Bacteria;Actinobacteria;Actinobacteria;Bifidobacteriales;Bifidobacteriaceae;Bifidobacterium;Bifidobacterium pseudocatenulatum
GCA_003460445.1	AF37	2293179	Bacteria;Firmicutes;Clostridia;Clostridiales;Ruminococcaceae;Ruminococcus;Ruminococcus sp. AF37-3AC
GCA_003460455.1	AF37	2293072	Bacteria;Firmicutes;Erysipelotrichia;Erysipelotrichales;Erysipelotrichaceae;Coprobacillus;Coprobacillus sp. AF37-2
GCA_003460465.1	AF37	2293178	Bacteria;Firmicutes;Clostridia;Clostridiales;Ruminococcaceae;Ruminococcus;Ruminococcus sp. AF37-20
GCA_003460505.1	AF36	2293108	Bacteria;Firmicutes;Clostridia;Clostridiales;Eubacteriaceae;Eubacterium;Eubacterium sp. AF36-5BH
GCA_003460515.1	AF36	2293071	Bacteria;Firmicutes;Erysipelotrichia;Erysipelotrichales;Erysipelotrichaceae;Coprobacillus;Coprobacillus sp. AF36-10BH
GCA_003460545.1	AF34	2293177	Bacteria;Firmicutes;Clostridia;Clostridiales;Ruminococcaceae;Ruminococcus;Ruminococcus sp. AF34-12
GCA_003460565.1	AF32	2292967	Bacteria;Firmicutes;Clostridia;Clostridiales;Lachnospiraceae;Blautia;Blautia sp. AF32-4BH
GCA_003460585.1	AF32	2293175	Bacteria;Firmicutes;Clostridia;Clostridiales;Ruminococcaceae;Ruminococcus;Ruminococcus sp. AF32-2AC
GCA_003460605.1	AF31	2293174	Bacteria;Firmicutes;Clostridia;Clostridiales;Ruminococcaceae;Ruminococcus;Ruminococcus sp. AF31-8BH
GCA_003460625.1	AF31	2293173	Bacteria;Firmicutes;Clostridia;Clostridiales;Ruminococcaceae;Ruminococcus;Ruminococcus sp. AF31-14BH
GCA_003460645.1	OF04	2293109	Bacteria;Firmicutes;Clostridia;Clostridiales;Ruminococcaceae;Faecalibacterium;Faecalibacterium sp. OF04-11AC
GCA_003460665.1	OF03	2293229	Bacteria;Firmicutes;Clostridia;Clostridiales;Ruminococcaceae;Ruminococcus;Ruminococcus sp. OF03-6AA
GCA_003460685.1	OF03	2292980	Bacteria;Firmicutes;Clostridia;Clostridiales;Lachnospiraceae;Blautia;Blautia sp. OF03-13
GCA_003460695.1	OF02	2293082	Bacteria;Firmicutes;Erysipelotrichia;Erysipelotrichales;Erysipelotrichaceae;Coprobacillus;Coprobacillus sp. OF02-11LB
GCA_003460725.1	AM57	2293227	Bacteria;Firmicutes;Clostridia;Clostridiales;Ruminococcaceae;Ruminococcus;Ruminococcus sp. AM57-5
GCA_003460745.1	AM55	2292896	Bacteria;Firmicutes;other;other;other;other;Firmicutes bacterium AM55-24TS
GCA_003460765.1	AM54	2293226	Bacteria;Firmicutes;Clostridia;Clostridiales;Ruminococcaceae;Ruminococcus;Ruminococcus sp. AM54-1NS
GCA_003460775.1	AM49	2293223	Bacteria;Firmicutes;Clostridia;Clostridiales;Ruminococcaceae;Ruminococcus;Ruminococcus sp. AM49-8
GCA_003460805.1	AF34	2293136	Bacteria;Firmicutes;Clostridia;Clostridiales;Lachnospiraceae;Roseburia;Roseburia sp. AF34-16
GCA_003460825.1	AM49	2293222	Bacteria;Firmicutes;Clostridia;Clostridiales;Ruminococcaceae;Ruminococcus;Ruminococcus sp. AM49-10BH
GCA_003460835.1	AF27	2293172	Bacteria;Firmicutes;Clostridia;Clostridiales;Ruminococcaceae;Ruminococcus;Ruminococcus sp. AF27-3
GCA_003460865.1	AF27	2293067	Bacteria;Firmicutes;Erysipelotrichia;Erysipelotrichales;Erysipelotrichaceae;Coprobacillus;Coprobacillus sp. AF27-24BH
GCA_003460875.1	AF27	2293171	Bacteria;Firmicutes;Clostridia;Clostridiales;Ruminococcaceae;Ruminococcus;Ruminococcus sp. AF27-12AA
GCA_003460905.1	AF27	2293170	Bacteria;Firmicutes;Clostridia;Clostridiales;Ruminococcaceae;Ruminococcus;Ruminococcus sp. AF27-11AA
GCA_003460925.1	AF26	2293169	Bacteria;Firmicutes;Clostridia;Clostridiales;Ruminococcaceae;Ruminococcus;Ruminococcus sp. AF26-25AA
GCA_003460945.1	AF25	2293168	Bacteria;Firmicutes;Clostridia;Clostridiales;Ruminococcaceae;Ruminococcus;Ruminococcus sp. AF25-3LB
GCA_003460955.1	AF26	2292966	Bacteria;Firmicutes;Clostridia;Clostridiales;Lachnospiraceae;Blautia;Blautia sp. AF26-2
GCA_003460985.1	AF25	2293165	Bacteria;Firmicutes;Clostridia;Clostridiales;Ruminococcaceae;Ruminococcus;Ruminococcus sp. AF25-19
GCA_003461005.1	AF25	2293164	Bacteria;Firmicutes;Clostridia;Clostridiales;Ruminococcaceae;Ruminococcus;Ruminococcus sp. AF25-17
GCA_003461025.1	AF25	2293163	Bacteria;Firmicutes;Clostridia;Clostridiales;Ruminococcaceae;Ruminococcus;Ruminococcus sp. AF25-13
GCA_003461045.1	AF24	2293066	Bacteria;Firmicutes;Erysipelotrichia;Erysipelotrichales;Erysipelotrichaceae;Coprobacillus;Coprobacillus sp. AF24-1LB
GCA_003461065.1	AF24	2293162	Bacteria;Firmicutes;Clostridia;Clostridiales;Ruminococcaceae;Ruminococcus;Ruminococcus sp. AF24-16
GCA_003461085.1	AF23	2293005	Bacteria;Firmicutes;Clostridia;Clostridiales;Clostridiaceae;Clostridium;Clostridium sp. AF23-6LB
GCA_003461105.1	AF22	2293131	Bacteria;Firmicutes;Clostridia;Clostridiales;Lachnospiraceae;Roseburia;Roseburia sp. AF22-8AC
GCA_003461125.1	AF22	2293130	Bacteria;Firmicutes;Clostridia;Clostridiales;Lachnospiraceae;Roseburia;Roseburia sp. AF22-2LB
GCA_003461145.1	AF21	2293111	Bacteria;Bacteroidetes;Bacteroidia;Bacteroidales;Odoribacteraceae;Odoribacter;Odoribacter sp. AF21-41
GCA_003461165.1	AF21	2293161	Bacteria;Firmicutes;Clostridia;Clostridiales;Ruminococcaceae;Ruminococcus;Ruminococcus sp. AF21-11
GCA_003461185.1	AF20	2293129	Bacteria;Firmicutes;Clostridia;Clostridiales;Lachnospiraceae;Roseburia;Roseburia sp. AF20-18LB
GCA_003461205.1	AF19	2293159	Bacteria;Firmicutes;Clostridia;Clostridiales;Ruminococcaceae;Ruminococcus;Ruminococcus sp. AF19-4LB
GCA_003461215.1	AF19	2293157	Bacteria;Firmicutes;Clostridia;Clostridiales;Ruminococcaceae;Ruminococcus;Ruminococcus sp. AF19-15
GCA_003461245.1	AF19	2292961	Bacteria;Firmicutes;Clostridia;Clostridiales;Lachnospiraceae;Blautia;Blautia sp. AF19-10LB
GCA_003461265.1	AF18	2293156	Bacteria;Firmicutes;Clostridia;Clostridiales;Ruminococcaceae;Ruminococcus;Ruminococcus sp. AF18-29
GCA_003461285.1	AF17	2293105	Bacteria;Firmicutes;Clostridia;Clostridiales;Eubacteriaceae;Eubacterium;Eubacterium sp. AF17-7
GCA_003461305.1	AF17	2293155	Bacteria;Firmicutes;Clostridia;Clostridiales;Ruminococcaceae;Ruminococcus;Ruminococcus sp. AF17-6LB
GCA_003461325.1	AF17	2293154	Bacteria;Firmicutes;Clostridia;Clostridiales;Ruminococcaceae;Ruminococcus;Ruminococcus sp. AF17-6
GCA_003461335.1	AF17	2293153	Bacteria;Firmicutes;Clostridia;Clostridiales;Ruminococcaceae;Ruminococcus;Ruminococcus sp. AF17-24
GCA_003461365.1	AF17	2293001	Bacteria;Firmicutes;Clostridia;Clostridiales;Clostridiaceae;Clostridium;Clostridium sp. AF17-21AC
GCA_003461385.1	AF17	2293152	Bacteria;Firmicutes;Clostridia;Clostridiales;Ruminococcaceae;Ruminococcus;Ruminococcus sp. AF17-1AC
GCA_003461405.1	AF17	2293064	Bacteria;Firmicutes;Erysipelotrichia;Erysipelotrichales;Erysipelotrichaceae;Coprobacillus;Coprobacillus sp. AF17-17AC
GCA_003461425.1	AF17	2293063	Bacteria;Firmicutes;Erysipelotrichia;Erysipelotrichales;Erysipelotrichaceae;Coprobacillus;Coprobacillus sp. AF17-11AC
GCA_003461435.1	AF17	2293150	Bacteria;Firmicutes;Clostridia;Clostridiales;Ruminococcaceae;Ruminococcus;Ruminococcus sp. AF17-11
GCA_003461465.1	AF16	2293149	Bacteria;Firmicutes;Clostridia;Clostridiales;Ruminococcaceae;Ruminococcus;Ruminococcus sp. AF16-50
GCA_003461485.1	AF16	2293148	Bacteria;Firmicutes;Clostridia;Clostridiales;Ruminococcaceae;Ruminococcus;Ruminococcus sp. AF16-40
GCA_003461495.1	AF16	2293062	Bacteria;Firmicutes;Erysipelotrichia;Erysipelotrichales;Erysipelotrichaceae;Coprobacillus;Coprobacillus sp. AF16-47
GCA_003461525.1	AF16	2292999	Bacteria;Firmicutes;Clostridia;Clostridiales;Clostridiaceae;Clostridium;Clostridium sp. AF16-25
GCA_003461545.1	AF16	2293087	Bacteria;Firmicutes;Clostridia;Clostridiales;Lachnospiraceae;Coprococcus;Coprococcus sp. AF16-22
GCA_003461565.1	AF16	2292885	Bacteria;Firmicutes;other;other;other;other;Firmicutes bacterium AF16-15
GCA_003461585.1	AF15	2292998	Bacteria;Firmicutes;Clostridia;Clostridiales;Clostridiaceae;Clostridium;Clostridium sp. AF15-6B
GCA_003461605.1	AF15	2292997	Bacteria;Firmicutes;Clostridia;Clostridiales;Clostridiaceae;Clostridium;Clostridium sp. AF15-49
GCA_003461625.1	AF15	2292995	Bacteria;Firmicutes;Clostridia;Clostridiales;Clostridiaceae;Clostridium;Clostridium sp. AF15-31
GCA_003461645.1	AF14	2292910	Bacteria;Bacteroidetes;Bacteroidia;Bacteroidales;Rikenellaceae;Alistipes;Alistipes sp. AF14-19
GCA_003461655.1	AF12	2293146	Bacteria;Firmicutes;Clostridia;Clostridiales;Ruminococcaceae;Ruminococcus;Ruminococcus sp. AF12-5
GCA_003461685.1	AF12	2292994	Bacteria;Firmicutes;Clostridia;Clostridiales;Clostridiaceae;Clostridium;Clostridium sp. AF12-41
GCA_003461705.1	AF12	2292884	Bacteria;Firmicutes;other;other;other;other;Firmicutes bacterium AF12-30
GCA_003461725.1	AF04	2292912	Bacteria;Firmicutes;Clostridia;Clostridiales;Lachnospiraceae;Anaerostipes;Anaerostipes sp. AF04-45
GCA_003461745.1	AF02	2293056	Bacteria;Firmicutes;Erysipelotrichia;Erysipelotrichales;Erysipelotrichaceae;Coprobacillus;Coprobacillus sp. AF02-13
GCA_003461765.1	AF02	2293126	Bacteria;Firmicutes;Clostridia;Clostridiales;Lachnospiraceae;Roseburia;Roseburia sp. AF02-12
GCA_003461775.1	AM47	2293221	Bacteria;Firmicutes;Clostridia;Clostridiales;Ruminococcaceae;Ruminococcus;Ruminococcus sp. AM47-2BH
GCA_003461785.1	AM43	2293216	Bacteria;Firmicutes;Clostridia;Clostridiales;Ruminococcaceae;Ruminococcus;Ruminococcus sp. AM43-6
GCA_003461825.1	AM42	2293125	Bacteria;Bacteroidetes;Bacteroidia;Bacteroidales;Prevotellaceae;Prevotella;Prevotella sp. AM42-24
GCA_003461845.1	AM41	2292894	Bacteria;Firmicutes;other;other;other;other;Firmicutes bacterium AM41-5BH
GCA_003461855.1	AM41	2293214	Bacteria;Firmicutes;Clostridia;Clostridiales;Ruminococcaceae;Ruminococcus;Ruminococcus sp. AM41-2AC
GCA_003461885.1	AM41	2293213	Bacteria;Firmicutes;Clostridia;Clostridiales;Ruminococcaceae;Ruminococcus;Ruminococcus sp. AM41-10BH
GCA_003461905.1	AM37	2293081	Bacteria;Firmicutes;Erysipelotrichia;Erysipelotrichales;Erysipelotrichaceae;Coprobacillus;Coprobacillus sp. AM37-9BH
GCA_003461925.1	AM36	2293211	Bacteria;Firmicutes;Clostridia;Clostridiales;Ruminococcaceae;Ruminococcus;Ruminococcus sp. AM36-5
GCA_003461945.1	AM36	2293209	Bacteria;Firmicutes;Clostridia;Clostridiales;Ruminococcaceae;Ruminococcus;Ruminococcus sp. AM36-18
GCA_003461955.1	AM36	2293210	Bacteria;Firmicutes;Clostridia;Clostridiales;Ruminococcaceae;Ruminococcus;Ruminococcus sp. AM36-2AA
GCA_003461985.1	AM34	2293206	Bacteria;Firmicutes;Clostridia;Clostridiales;Ruminococcaceae;Ruminococcus;Ruminococcus sp. AM34-10LB
GCA_003462005.1	AM33	2293205	Bacteria;Firmicutes;Clostridia;Clostridiales;Ruminococcaceae;Ruminococcus;Ruminococcus sp. AM33-14
GCA_003462025.1	AM31	2293203	Bacteria;Firmicutes;Clostridia;Clostridiales;Ruminococcaceae;Ruminococcus;Ruminococcus sp. AM31-32
GCA_003462045.1	AM31	2293202	Bacteria;Firmicutes;Clostridia;Clostridiales;Ruminococcaceae;Ruminococcus;Ruminococcus sp. AM31-15AC
GCA_003462065.1	AM29	2293201	Bacteria;Firmicutes;Clostridia;Clostridiales;Ruminococcaceae;Ruminococcus;Ruminococcus sp. AM29-5AC
GCA_003462085.1	AM29	2293200	Bacteria;Firmicutes;Clostridia;Clostridiales;Ruminococcaceae;Ruminococcus;Ruminococcus sp. AM29-1LB
GCA_003462105.1	AM29	2293199	Bacteria;Firmicutes;Clostridia;Clostridiales;Ruminococcaceae;Ruminococcus;Ruminococcus sp. AM29-19LB
GCA_003462125.1	AM29	2293197	Bacteria;Firmicutes;Clostridia;Clostridiales;Ruminococcaceae;Ruminococcus;Ruminococcus sp. AM29-10LB
GCA_003462135.1	AM29	2293196	Bacteria;Firmicutes;Clostridia;Clostridiales;Ruminococcaceae;Ruminococcus;Ruminococcus sp. AM29-1
GCA_003462165.1	AM28	2292974	Bacteria;Firmicutes;Clostridia;Clostridiales;Lachnospiraceae;Blautia;Blautia sp. AM28-36
GCA_003462185.1	AM28	2293195	Bacteria;Firmicutes;Clostridia;Clostridiales;Ruminococcaceae;Ruminococcus;Ruminococcus sp. AM28-29LB
GCA_003462205.1	AM28	2293194	Bacteria;Firmicutes;Clostridia;Clostridiales;Ruminococcaceae;Ruminococcus;Ruminococcus sp. AM28-13
GCA_003462225.1	AM27	2293193	Bacteria;Firmicutes;Clostridia;Clostridiales;Ruminococcaceae;Ruminococcus;Ruminococcus sp. AM27-27
GCA_003462235.1	AM27	2293191	Bacteria;Firmicutes;Clostridia;Clostridiales;Ruminococcaceae;Ruminococcus;Ruminococcus sp. AM27-11LB
GCA_003462265.1	AM26	2293077	Bacteria;Firmicutes;Erysipelotrichia;Erysipelotrichales;Erysipelotrichaceae;Coprobacillus;Coprobacillus sp. AM26-5AC
GCA_003462285.1	AM25	2292944	Bacteria;Bacteroidetes;Bacteroidia;Bacteroidales;Bacteroidaceae;Bacteroides;Bacteroides sp. AM25-34
GCA_003462305.1	TM10	2293086	Bacteria;Firmicutes;Erysipelotrichia;Erysipelotrichales;Erysipelotrichaceae;Coprobacillus;Coprobacillus sp. TM10-10
GCA_003462325.1	TF12	2293243	Bacteria;Firmicutes;Clostridia;Clostridiales;Ruminococcaceae;Ruminococcus;Ruminococcus sp. TF12-2
GCA_003462345.1	TF12	2293242	Bacteria;Firmicutes;Clostridia;Clostridiales;Ruminococcaceae;Ruminococcus;Ruminococcus sp. TF12-19AC
GCA_003462365.1	TF10	2293144	Bacteria;Firmicutes;Clostridia;Clostridiales;Lachnospiraceae;Roseburia;Roseburia sp. TF10-5
GCA_003462385.1	TF10	2293239	Bacteria;Firmicutes;Clostridia;Clostridiales;Ruminococcaceae;Ruminococcus;Ruminococcus sp. TF10-12AC
GCA_003462405.1	TF08	2293238	Bacteria;Firmicutes;Clostridia;Clostridiales;Ruminococcaceae;Ruminococcus;Ruminococcus sp. TF08-4
GCA_003462425.1	OM08	2293236	Bacteria;Firmicutes;Clostridia;Clostridiales;Ruminococcaceae;Ruminococcus;Ruminococcus sp. OM08-9BH
GCA_003462445.1	OM08	2293084	Bacteria;Firmicutes;Erysipelotrichia;Erysipelotrichales;Erysipelotrichaceae;Coprobacillus;Coprobacillus sp. OM08-19
GCA_003462465.1	OM08	2293235	Bacteria;Firmicutes;Clostridia;Clostridiales;Ruminococcaceae;Ruminococcus;Ruminococcus sp. OM08-13AT
GCA_003462485.1	OM08	2293110	Bacteria;Firmicutes;Bacilli;Lactobacillales;Enterococcaceae;Melissococcus;Melissococcus sp. OM08-11BH
GCA_003462505.1	OM07	2293234	Bacteria;Firmicutes;Clostridia;Clostridiales;Ruminococcaceae;Ruminococcus;Ruminococcus sp. OM07-7
GCA_003462525.1	OM07	2293233	Bacteria;Firmicutes;Clostridia;Clostridiales;Ruminococcaceae;Ruminococcus;Ruminococcus sp. OM07-17
GCA_003462545.1	OM06	2293095	Bacteria;Firmicutes;Clostridia;Clostridiales;Lachnospiraceae;Coprococcus;Coprococcus sp. OM06-34AC
GCA_003462565.1	OM06	2293094	Bacteria;Firmicutes;Clostridia;Clostridiales;Lachnospiraceae;Coprococcus;Coprococcus sp. OM06-25
GCA_003462585.1	OM04	2293231	Bacteria;Firmicutes;Clostridia;Clostridiales;Ruminococcaceae;Ruminococcus;Ruminococcus sp. OM04-4AA
GCA_003462605.1	OM04	2293142	Bacteria;Firmicutes;Clostridia;Clostridiales;Lachnospiraceae;Roseburia;Roseburia sp. OM04-10BH
GCA_003462625.1	OM03	2293140	Bacteria;Firmicutes;Clostridia;Clostridiales;Lachnospiraceae;Roseburia;Roseburia sp. OM03-7AC
GCA_003462645.1	OM03	2293139	Bacteria;Firmicutes;Clostridia;Clostridiales;Lachnospiraceae;Roseburia;Roseburia sp. OM03-18
GCA_003462665.1	OF05	2293230	Bacteria;Firmicutes;Clostridia;Clostridiales;Ruminococcaceae;Ruminococcus;Ruminococcus sp. OF05-2BH
GCA_003462685.1	AF23	2292224	Bacteria;Actinobacteria;Coriobacteriia;Coriobacteriales;Coriobacteriaceae;Collinsella;Collinsella sp. AF23-4AC
GCA_003462695.1	AF16	2292215	Bacteria;Actinobacteria;Coriobacteriia;Coriobacteriales;Coriobacteriaceae;Collinsella;Collinsella sp. AF16-8
GCA_003462725.1	AF16	410072	Bacteria;Firmicutes;Clostridia;Clostridiales;Lachnospiraceae;Coprococcus;Coprococcus comes
GCA_003462745.1	AF16	46506	Bacteria;Bacteroidetes;Bacteroidia;Bacteroidales;Bacteroidaceae;Bacteroides;Bacteroides stercoris
GCA_003462755.1	AF16	1613	Bacteria;Firmicutes;Bacilli;Lactobacillales;Lactobacillaceae;Lactobacillus;Lactobacillus fermentum
GCA_003462785.1	AF16	2292238	Bacteria;Actinobacteria;Coriobacteriia;Coriobacteriales;Atopobiaceae;Olsenella;Olsenella sp. AF16-14LB
GCA_003462805.1	AF16	28118	Bacteria;Bacteroidetes;Bacteroidia;Bacteroidales;Odoribacteraceae;Odoribacter;Odoribacter splanchnicus
GCA_003462815.1	AF15	454154	Bacteria;Bacteroidetes;Bacteroidia;Bacteroidales;Prevotellaceae;Paraprevotella;Paraprevotella clara
GCA_003462845.1	AF15	2292214	Bacteria;Actinobacteria;Coriobacteriia;Coriobacteriales;Coriobacteriaceae;Collinsella;Collinsella sp. AF15-51
GCA_003462865.1	AF16	821	Bacteria;Bacteroidetes;Bacteroidia;Bacteroidales;Bacteroidaceae;Bacteroides;Bacteroides vulgatus
GCA_003462885.1	OF04	1680	Bacteria;Actinobacteria;Actinobacteria;Bifidobacteriales;Bifidobacteriaceae;Bifidobacterium;Bifidobacterium adolescentis
GCA_003462895.1	OF04	1680	Bacteria;Actinobacteria;Actinobacteria;Bifidobacteriales;Bifidobacteriaceae;Bifidobacterium;Bifidobacterium adolescentis
GCA_003462905.1	OF04	1547	Bacteria;Firmicutes;Erysipelotrichia;Erysipelotrichales;Erysipelotrichaceae;Erysipelatoclostridium;Erysipelatoclostridium ramosum
GCA_003462945.1	OF04	823	Bacteria;Bacteroidetes;Bacteroidia;Bacteroidales;Tannerellaceae;Parabacteroides;Parabacteroides distasonis
GCA_003462955.1	OF03	817	Bacteria;Bacteroidetes;Bacteroidia;Bacteroidales;Bacteroidaceae;Bacteroides;Bacteroides fragilis
GCA_003462965.1	OF03	2292325	Bacteria;Actinobacteria;Coriobacteriia;Coriobacteriales;Coriobacteriaceae;Collinsella;Collinsella sp. OF03-4AA
GCA_003463005.1	OF03	165179	Bacteria;Bacteroidetes;Bacteroidia;Bacteroidales;Prevotellaceae;Prevotella;Prevotella copri
GCA_003463015.1	OF03	329854	Bacteria;Bacteroidetes;Bacteroidia;Bacteroidales;Bacteroidaceae;Bacteroides;Bacteroides intestinalis
GCA_003463035.1	OF03	2292367	Bacteria;Firmicutes;Clostridia;Clostridiales;Lachnospiraceae;Roseburia;Roseburia sp. OF03-24
GCA_003463065.1	OF03	2292287	Bacteria;Firmicutes;Clostridia;Clostridiales;Lachnospiraceae;Blautia;Blautia sp. OF03-15BH
GCA_003463085.1	OF03	40520	Bacteria;Firmicutes;Clostridia;Clostridiales;Lachnospiraceae;Blautia;Blautia obeum
GCA_003463095.1	OF03	818	Bacteria;Bacteroidetes;Bacteroidia;Bacteroidales;Bacteroidaceae;Bacteroides;Bacteroides thetaiotaomicron
GCA_003463115.1	OF02	47678	Bacteria;Bacteroidetes;Bacteroidia;Bacteroidales;Bacteroidaceae;Bacteroides;Bacteroides caccae
GCA_003463145.1	OF02	544645	Bacteria;Bacteroidetes;Bacteroidia;Bacteroidales;Odoribacteraceae;Butyricimonas;Butyricimonas virosa
GCA_003463165.1	OF02	47678	Bacteria;Bacteroidetes;Bacteroidia;Bacteroidales;Bacteroidaceae;Bacteroides;Bacteroides caccae
GCA_003463185.1	OF02	29361	Bacteria;Firmicutes;Clostridia;Clostridiales;Lachnospiraceae;Tyzzerella;Tyzzerella nexilis
GCA_003463205.1	OF02	2292280	Bacteria;Bacteroidetes;Bacteroidia;Bacteroidales;Bacteroidaceae;Bacteroides;Bacteroides sp. OF02-3LB
GCA_003463225.1	OF02	33945	Bacteria;Firmicutes;Bacilli;Lactobacillales;Enterococcaceae;Enterococcus;Enterococcus avium
GCA_003463235.1	OF01	100884	Bacteria;Firmicutes;Erysipelotrichia;Erysipelotrichales;Erysipelotrichaceae;Coprobacillus;Coprobacillus cateniformis
GCA_003463265.1	OF01	28026	Bacteria;Actinobacteria;Actinobacteria;Bifidobacteriales;Bifidobacteriaceae;Bifidobacterium;Bifidobacterium pseudocatenulatum
GCA_003463285.1	OF01	216816	Bacteria;Actinobacteria;Actinobacteria;Bifidobacteriales;Bifidobacteriaceae;Bifidobacterium;Bifidobacterium longum
GCA_003463295.1	OF01	861	Bacteria;Fusobacteria;Fusobacteriia;Fusobacteriales;Fusobacteriaceae;Fusobacterium;Fusobacterium ulcerans
GCA_003463315.1	OF04	820	Bacteria;Bacteroidetes;Bacteroidia;Bacteroidales;Bacteroidaceae;Bacteroides;Bacteroides uniformis
GCA_003463345.1	OF04	357276	Bacteria;Bacteroidetes;Bacteroidia;Bacteroidales;Bacteroidaceae;Bacteroides;Bacteroides dorei
GCA_003463365.1	OF03	871324	Bacteria;Bacteroidetes;Bacteroidia;Bacteroidales;Bacteroidaceae;Bacteroides;Bacteroides stercorirosoris
GCA_003463375.1	OF03	820	Bacteria;Bacteroidetes;Bacteroidia;Bacteroidales;Bacteroidaceae;Bacteroides;Bacteroides uniformis
GCA_003463405.1	OF03	28118	Bacteria;Bacteroidetes;Bacteroidia;Bacteroidales;Odoribacteraceae;Odoribacter;Odoribacter splanchnicus
GCA_003463425.1	OF01	28026	Bacteria;Actinobacteria;Actinobacteria;Bifidobacteriales;Bifidobacteriaceae;Bifidobacterium;Bifidobacterium pseudocatenulatum
GCA_003463445.1	OF02	2292324	Bacteria;Actinobacteria;Coriobacteriia;Coriobacteriales;Coriobacteriaceae;Collinsella;Collinsella sp. OF02-10
GCA_003463455.1	OF01	28026	Bacteria;Actinobacteria;Actinobacteria;Bifidobacteriales;Bifidobacteriaceae;Bifidobacterium;Bifidobacterium pseudocatenulatum
GCA_003463485.1	OF01	1512	Bacteria;Firmicutes;Clostridia;Clostridiales;Lachnospiraceae;Lachnoclostridium;[Clostridium] symbiosum
GCA_003463495.1	OF01	28116	Bacteria;Bacteroidetes;Bacteroidia;Bacteroidales;Bacteroidaceae;Bacteroides;Bacteroides ovatus
GCA_003463505.1	OF01	28026	Bacteria;Actinobacteria;Actinobacteria;Bifidobacteriales;Bifidobacteriaceae;Bifidobacterium;Bifidobacterium pseudocatenulatum
GCA_003463545.1	OF01	817	Bacteria;Bacteroidetes;Bacteroidia;Bacteroidales;Bacteroidaceae;Bacteroides;Bacteroides fragilis
GCA_003463555.1	CF01	817	Bacteria;Bacteroidetes;Bacteroidia;Bacteroidales;Bacteroidaceae;Bacteroides;Bacteroides fragilis
GCA_003463575.1	CF01	40518	Bacteria;Firmicutes;Clostridia;Clostridiales;Ruminococcaceae;Ruminococcus;Ruminococcus bromii
GCA_003463605.1	CF01	821	Bacteria;Bacteroidetes;Bacteroidia;Bacteroidales;Bacteroidaceae;Bacteroides;Bacteroides vulgatus
GCA_003463615.1	CF01	28026	Bacteria;Actinobacteria;Actinobacteria;Bifidobacteriales;Bifidobacteriaceae;Bifidobacterium;Bifidobacterium pseudocatenulatum
GCA_003463625.1	AM59	823	Bacteria;Bacteroidetes;Bacteroidia;Bacteroidales;Tannerellaceae;Parabacteroides;Parabacteroides distasonis
GCA_003463665.1	AM58	1328	Bacteria;Firmicutes;Bacilli;Lactobacillales;Streptococcaceae;Streptococcus;Streptococcus anginosus
GCA_003463685.1	AM58	2292362	Bacteria;Bacteroidetes;Bacteroidia;Bacteroidales;Tannerellaceae;Parabacteroides;Parabacteroides sp. AM58-2XD
GCA_003463705.1	AM58	154046	Bacteria;Firmicutes;Clostridia;Clostridiales;Clostridiaceae;Hungatella;Hungatella hathewayi
GCA_003463715.1	AM54	28116	Bacteria;Bacteroidetes;Bacteroidia;Bacteroidales;Bacteroidaceae;Bacteroides;Bacteroides ovatus
GCA_003463745.1	AM54	821	Bacteria;Bacteroidetes;Bacteroidia;Bacteroidales;Bacteroidaceae;Bacteroides;Bacteroides vulgatus
GCA_003463765.1	AM54	39491	Bacteria;Firmicutes;Clostridia;Clostridiales;Lachnospiraceae;other;[Eubacterium] rectale
GCA_003463775.1	AM54	47678	Bacteria;Bacteroidetes;Bacteroidia;Bacteroidales;Bacteroidaceae;Bacteroides;Bacteroides caccae
GCA_003463785.1	AM54	823	Bacteria;Bacteroidetes;Bacteroidia;Bacteroidales;Tannerellaceae;Parabacteroides;Parabacteroides distasonis
GCA_003463825.1	AM51	2292378	Bacteria;Firmicutes;Negativicutes;Veillonellales;Veillonellaceae;Veillonella;Veillonella sp. AM51-8BH
GCA_003463835.1	AM51	46506	Bacteria;Bacteroidetes;Bacteroidia;Bacteroidales;Bacteroidaceae;Bacteroides;Bacteroides stercoris
GCA_003463855.1	AM51	818	Bacteria;Bacteroidetes;Bacteroidia;Bacteroidales;Bacteroidaceae;Bacteroides;Bacteroides thetaiotaomicron
GCA_003463885.1	AM51	821	Bacteria;Bacteroidetes;Bacteroidia;Bacteroidales;Bacteroidaceae;Bacteroides;Bacteroides vulgatus
GCA_003463895.1	AM50	46506	Bacteria;Bacteroidetes;Bacteroidia;Bacteroidales;Bacteroidaceae;Bacteroides;Bacteroides stercoris
GCA_003463925.1	AM50	820	Bacteria;Bacteroidetes;Bacteroidia;Bacteroidales;Bacteroidaceae;Bacteroides;Bacteroides uniformis
GCA_003463945.1	AM50	46503	Bacteria;Bacteroidetes;Bacteroidia;Bacteroidales;Tannerellaceae;Parabacteroides;Parabacteroides merdae
GCA_003463955.1	AM50	28116	Bacteria;Bacteroidetes;Bacteroidia;Bacteroidales;Bacteroidaceae;Bacteroides;Bacteroides ovatus
GCA_003463985.1	AM49	310297	Bacteria;Bacteroidetes;Bacteroidia;Bacteroidales;Bacteroidaceae;Bacteroides;Bacteroides plebeius
GCA_003464005.1	AM48	29466	Bacteria;Firmicutes;Negativicutes;Veillonellales;Veillonellaceae;Veillonella;Veillonella parvula
GCA_003464025.1	AM58	2292373	Bacteria;Firmicutes;Clostridia;Clostridiales;Ruminococcaceae;Ruminococcus;Ruminococcus sp. AM58-7XD
GCA_003464035.1	AM49	46506	Bacteria;Bacteroidetes;Bacteroidia;Bacteroidales;Bacteroidaceae;Bacteroides;Bacteroides stercoris
GCA_003464045.1	AM58	2292346	Bacteria;Firmicutes;Clostridia;Clostridiales;Lachnospiraceae;Dorea;Dorea sp. AM58-8
GCA_003464085.1	AM58	2292307	Bacteria;Firmicutes;Clostridia;Clostridiales;Clostridiaceae;Clostridium;Clostridium sp. AM58-1XD
GCA_003464105.1	AM54	40520	Bacteria;Firmicutes;Clostridia;Clostridiales;Lachnospiraceae;Blautia;Blautia obeum
GCA_003464115.1	AM51	33038	Bacteria;Firmicutes;Clostridia;Clostridiales;Lachnospiraceae;Blautia;[Ruminococcus] gnavus
GCA_003464145.1	AM50	823	Bacteria;Bacteroidetes;Bacteroidia;Bacteroidales;Tannerellaceae;Parabacteroides;Parabacteroides distasonis
GCA_003464165.1	AM49	2292351	Bacteria;Firmicutes;Clostridia;Clostridiales;Eubacteriaceae;Eubacterium;Eubacterium sp. AM49-13BH
GCA_003464175.1	AM48	39485	Bacteria;Firmicutes;Clostridia;Clostridiales;Eubacteriaceae;Eubacterium;[Eubacterium] eligens
GCA_003464205.1	AF15	821	Bacteria;Bacteroidetes;Bacteroidia;Bacteroidales;Bacteroidaceae;Bacteroides;Bacteroides vulgatus
GCA_003464225.1	AF15	1735	Bacteria;Firmicutes;Erysipelotrichia;Erysipelotrichales;Erysipelotrichaceae;Holdemanella;Holdemanella biformis
GCA_003464235.1	AF15	2292253	Bacteria;Proteobacteria;Betaproteobacteria;Burkholderiales;Sutterellaceae;Sutterella;Sutterella sp. AF15-44LB
GCA_003464265.1	AF15	2292237	Bacteria;Actinobacteria;Coriobacteriia;Coriobacteriales;Atopobiaceae;Olsenella;Olsenella sp. AF15-43LB
GCA_003464285.1	AF15	1613	Bacteria;Firmicutes;Bacilli;Lactobacillales;Lactobacillaceae;Lactobacillus;Lactobacillus fermentum
GCA_003464295.1	AF15	40518	Bacteria;Firmicutes;Clostridia;Clostridiales;Ruminococcaceae;Ruminococcus;Ruminococcus bromii
GCA_003464325.1	AF15	1680	Bacteria;Actinobacteria;Actinobacteria;Bifidobacteriales;Bifidobacteriaceae;Bifidobacterium;Bifidobacterium adolescentis
GCA_003464345.1	AF15	1735	Bacteria;Firmicutes;Erysipelotrichia;Erysipelotrichales;Erysipelotrichaceae;Holdemanella;Holdemanella biformis
GCA_003464355.1	AF15	2292202	Bacteria;Firmicutes;Clostridia;Clostridiales;Clostridiaceae;Clostridium;Clostridium sp. AF15-17LB
GCA_003464385.1	AF15	817	Bacteria;Bacteroidetes;Bacteroidia;Bacteroidales;Bacteroidaceae;Bacteroides;Bacteroides fragilis
GCA_003464405.1	AF14	821	Bacteria;Bacteroidetes;Bacteroidia;Bacteroidales;Bacteroidaceae;Bacteroides;Bacteroides vulgatus
GCA_003464415.1	AF14	562	Bacteria;Proteobacteria;Gammaproteobacteria;Enterobacterales;Enterobacteriaceae;Escherichia;Escherichia coli
GCA_003464445.1	AF14	371601	Bacteria;Bacteroidetes;Bacteroidia;Bacteroidales;Bacteroidaceae;Bacteroides;Bacteroides xylanisolvens
GCA_003464465.1	AF14	28118	Bacteria;Bacteroidetes;Bacteroidia;Bacteroidales;Odoribacteraceae;Odoribacter;Odoribacter splanchnicus
GCA_003464475.1	AF14	823	Bacteria;Bacteroidetes;Bacteroidia;Bacteroidales;Tannerellaceae;Parabacteroides;Parabacteroides distasonis
GCA_003464505.1	AF14	544645	Bacteria;Bacteroidetes;Bacteroidia;Bacteroidales;Odoribacteraceae;Butyricimonas;Butyricimonas virosa
GCA_003464525.1	AF14	820	Bacteria;Bacteroidetes;Bacteroidia;Bacteroidales;Bacteroidaceae;Bacteroides;Bacteroides uniformis
GCA_003464535.1	AF14	626929	Bacteria;Bacteroidetes;Bacteroidia;Bacteroidales;Bacteroidaceae;Bacteroides;Bacteroides clarus
GCA_003464565.1	AF14	2292213	Bacteria;Actinobacteria;Coriobacteriia;Coriobacteriales;Coriobacteriaceae;Collinsella;Collinsella sp. AF14-35
GCA_003464575.1	AF14	216816	Bacteria;Actinobacteria;Actinobacteria;Bifidobacteriales;Bifidobacteriaceae;Bifidobacterium;Bifidobacterium longum
GCA_003464595.1	AF14	329854	Bacteria;Bacteroidetes;Bacteroidia;Bacteroidales;Bacteroidaceae;Bacteroides;Bacteroides intestinalis
GCA_003464625.1	AF14	626929	Bacteria;Bacteroidetes;Bacteroidia;Bacteroidales;Bacteroidaceae;Bacteroides;Bacteroides clarus
GCA_003464635.1	AF14	817	Bacteria;Bacteroidetes;Bacteroidia;Bacteroidales;Bacteroidaceae;Bacteroides;Bacteroides fragilis
GCA_003464645.1	AF14	40520	Bacteria;Firmicutes;Clostridia;Clostridiales;Lachnospiraceae;Blautia;Blautia obeum
GCA_003464685.1	AF14	216816	Bacteria;Actinobacteria;Actinobacteria;Bifidobacteriales;Bifidobacteriaceae;Bifidobacterium;Bifidobacterium longum
GCA_003464695.1	AF14	818	Bacteria;Bacteroidetes;Bacteroidia;Bacteroidales;Bacteroidaceae;Bacteroides;Bacteroides thetaiotaomicron
GCA_003464725.1	AF14	357276	Bacteria;Bacteroidetes;Bacteroidia;Bacteroidales;Bacteroidaceae;Bacteroides;Bacteroides dorei
GCA_003464745.1	AF14	208479	Bacteria;Firmicutes;Clostridia;Clostridiales;Lachnospiraceae;Lachnoclostridium;[Clostridium] bolteae
GCA_003464755.1	AF14	562	Bacteria;Proteobacteria;Gammaproteobacteria;Enterobacterales;Enterobacteriaceae;Escherichia;Escherichia coli
GCA_003464785.1	AF14	820	Bacteria;Bacteroidetes;Bacteroidia;Bacteroidales;Bacteroidaceae;Bacteroides;Bacteroides uniformis
GCA_003464805.1	AF13	216816	Bacteria;Actinobacteria;Actinobacteria;Bifidobacteriales;Bifidobacteriaceae;Bifidobacterium;Bifidobacterium longum
GCA_003464815.1	AF14	2292247	Bacteria;Firmicutes;Clostridia;Clostridiales;Ruminococcaceae;Ruminococcus;Ruminococcus sp. AF14-10
GCA_003464845.1	AF13	1694	Bacteria;Actinobacteria;Actinobacteria;Bifidobacteriales;Bifidobacteriaceae;Bifidobacterium;Bifidobacterium pseudolongum
GCA_003464865.1	AF13	2292246	Bacteria;Firmicutes;Clostridia;Clostridiales;Ruminococcaceae;Ruminococcus;Ruminococcus sp. AF13-37
GCA_003464875.1	AF13	33038	Bacteria;Firmicutes;Clostridia;Clostridiales;Lachnospiraceae;Blautia;[Ruminococcus] gnavus
GCA_003464885.1	AF13	562	Bacteria;Proteobacteria;Gammaproteobacteria;Enterobacterales;Enterobacteriaceae;Escherichia;Escherichia coli
GCA_003464925.1	AF12	28026	Bacteria;Actinobacteria;Actinobacteria;Bifidobacteriales;Bifidobacteriaceae;Bifidobacterium;Bifidobacterium pseudocatenulatum
GCA_003464935.1	AF12	39491	Bacteria;Firmicutes;Clostridia;Clostridiales;Lachnospiraceae;other;[Eubacterium] rectale
GCA_003464965.1	AF12	46506	Bacteria;Bacteroidetes;Bacteroidia;Bacteroidales;Bacteroidaceae;Bacteroides;Bacteroides stercoris
GCA_003464975.1	AF12	165179	Bacteria;Bacteroidetes;Bacteroidia;Bacteroidales;Prevotellaceae;Prevotella;Prevotella copri
GCA_003465005.1	AF12	437897	Bacteria;Firmicutes;Negativicutes;Selenomonadales;Selenomonadaceae;Megamonas;Megamonas funiformis
GCA_003465015.1	AF12	821	Bacteria;Bacteroidetes;Bacteroidia;Bacteroidales;Bacteroidaceae;Bacteroides;Bacteroides vulgatus
GCA_003465045.1	AF12	39486	Bacteria;Firmicutes;Clostridia;Clostridiales;Lachnospiraceae;Dorea;Dorea formicigenerans
GCA_003465065.1	AF12	28026	Bacteria;Actinobacteria;Actinobacteria;Bifidobacteriales;Bifidobacteriaceae;Bifidobacterium;Bifidobacterium pseudocatenulatum
GCA_003465085.1	AF11	1613	Bacteria;Firmicutes;Bacilli;Lactobacillales;Lactobacillaceae;Lactobacillus;Lactobacillus fermentum
GCA_003465095.1	AF11	216816	Bacteria;Actinobacteria;Actinobacteria;Bifidobacteriales;Bifidobacteriaceae;Bifidobacterium;Bifidobacterium longum
GCA_003465125.1	AF11	53345	Bacteria;Firmicutes;Bacilli;Lactobacillales;Enterococcaceae;Enterococcus;Enterococcus durans
GCA_003465135.1	AF11	28026	Bacteria;Actinobacteria;Actinobacteria;Bifidobacteriales;Bifidobacteriaceae;Bifidobacterium;Bifidobacterium pseudocatenulatum
GCA_003465155.1	AF15	28118	Bacteria;Bacteroidetes;Bacteroidia;Bacteroidales;Odoribacteraceae;Odoribacter;Odoribacter splanchnicus
GCA_003465185.1	AF15	2292254	Bacteria;Proteobacteria;Betaproteobacteria;Burkholderiales;Sutterellaceae;Sutterella;Sutterella sp. AF15-45LB
GCA_003465205.1	AF14	1680	Bacteria;Actinobacteria;Actinobacteria;Bifidobacteriales;Bifidobacteriaceae;Bifidobacterium;Bifidobacterium adolescentis
GCA_003465215.1	AF15	165179	Bacteria;Bacteroidetes;Bacteroidia;Bacteroidales;Prevotellaceae;Prevotella;Prevotella copri
GCA_003465235.1	AF14	40520	Bacteria;Firmicutes;Clostridia;Clostridiales;Lachnospiraceae;Blautia;Blautia obeum
GCA_003465265.1	AF14	817	Bacteria;Bacteroidetes;Bacteroidia;Bacteroidales;Bacteroidaceae;Bacteroides;Bacteroides fragilis
GCA_003465275.1	AF14	28116	Bacteria;Bacteroidetes;Bacteroidia;Bacteroidales;Bacteroidaceae;Bacteroides;Bacteroides ovatus
GCA_003465305.1	AF13	821	Bacteria;Bacteroidetes;Bacteroidia;Bacteroidales;Bacteroidaceae;Bacteroides;Bacteroides vulgatus
GCA_003465325.1	AF13	1304	Bacteria;Firmicutes;Bacilli;Lactobacillales;Streptococcaceae;Streptococcus;Streptococcus salivarius
GCA_003465335.1	AF13	57732	Bacteria;Firmicutes;Bacilli;Lactobacillales;Enterococcaceae;Enterococcus;Enterococcus asini
GCA_003465365.1	AF13	216816	Bacteria;Actinobacteria;Actinobacteria;Bifidobacteriales;Bifidobacteriaceae;Bifidobacterium;Bifidobacterium longum
GCA_003465375.1	AF13	2292245	Bacteria;Firmicutes;Clostridia;Clostridiales;Ruminococcaceae;Ruminococcus;Ruminococcus sp. AF13-28
GCA_003465385.1	AF12	28026	Bacteria;Actinobacteria;Actinobacteria;Bifidobacteriales;Bifidobacteriaceae;Bifidobacterium;Bifidobacterium pseudocatenulatum
GCA_003465425.1	AF11	1681	Bacteria;Actinobacteria;Actinobacteria;Bifidobacteriales;Bifidobacteriaceae;Bifidobacterium;Bifidobacterium bifidum
GCA_003465445.1	AF11	165179	Bacteria;Bacteroidetes;Bacteroidia;Bacteroidales;Prevotellaceae;Prevotella;Prevotella copri
GCA_003465455.1	AF11	216816	Bacteria;Actinobacteria;Actinobacteria;Bifidobacteriales;Bifidobacteriaceae;Bifidobacterium;Bifidobacterium longum
GCA_003465485.1	AF11	2292212	Bacteria;Actinobacteria;Coriobacteriia;Coriobacteriales;Coriobacteriaceae;Collinsella;Collinsella sp. AF11-11
GCA_003465495.1	AF10	165179	Bacteria;Bacteroidetes;Bacteroidia;Bacteroidales;Prevotellaceae;Prevotella;Prevotella copri
GCA_003465525.1	AF10	853	Bacteria;Firmicutes;Clostridia;Clostridiales;Ruminococcaceae;Faecalibacterium;Faecalibacterium prausnitzii
GCA_003465545.1	AF08	216816	Bacteria;Actinobacteria;Actinobacteria;Bifidobacteriales;Bifidobacteriaceae;Bifidobacterium;Bifidobacterium longum
GCA_003465565.1	AF06	39491	Bacteria;Firmicutes;Clostridia;Clostridiales;Lachnospiraceae;other;[Eubacterium] rectale
GCA_003465585.1	AF06	39485	Bacteria;Firmicutes;Clostridia;Clostridiales;Eubacteriaceae;Eubacterium;[Eubacterium] eligens
GCA_003465595.1	AF05	2292210	Bacteria;Actinobacteria;Coriobacteriia;Coriobacteriales;Coriobacteriaceae;Collinsella;Collinsella sp. AF05-9
GCA_003465625.1	AF05	46506	Bacteria;Bacteroidetes;Bacteroidia;Bacteroidales;Bacteroidaceae;Bacteroides;Bacteroides stercoris
GCA_003465635.1	AF05	216816	Bacteria;Actinobacteria;Actinobacteria;Bifidobacteriales;Bifidobacteriaceae;Bifidobacterium;Bifidobacterium longum
GCA_003465665.1	AF05	216816	Bacteria;Actinobacteria;Actinobacteria;Bifidobacteriales;Bifidobacteriaceae;Bifidobacterium;Bifidobacterium longum
GCA_003465685.1	AF04	2292208	Bacteria;Actinobacteria;Coriobacteriia;Coriobacteriales;Coriobacteriaceae;Collinsella;Collinsella sp. AF04-24
GCA_003465695.1	AF04	821	Bacteria;Bacteroidetes;Bacteroidia;Bacteroidales;Bacteroidaceae;Bacteroides;Bacteroides vulgatus
GCA_003465715.1	AF04	28116	Bacteria;Bacteroidetes;Bacteroidia;Bacteroidales;Bacteroidaceae;Bacteroides;Bacteroides ovatus
GCA_003465745.1	AF04	216816	Bacteria;Actinobacteria;Actinobacteria;Bifidobacteriales;Bifidobacteriaceae;Bifidobacterium;Bifidobacterium longum
GCA_003465765.1	AF04	821	Bacteria;Bacteroidetes;Bacteroidia;Bacteroidales;Bacteroidaceae;Bacteroides;Bacteroides vulgatus
GCA_003465775.1	AF03	28026	Bacteria;Actinobacteria;Actinobacteria;Bifidobacteriales;Bifidobacteriaceae;Bifidobacterium;Bifidobacterium pseudocatenulatum
GCA_003465785.1	AF03	216816	Bacteria;Actinobacteria;Actinobacteria;Bifidobacteriales;Bifidobacteriaceae;Bifidobacterium;Bifidobacterium longum
GCA_003465825.1	AF02	2292207	Bacteria;Actinobacteria;Coriobacteriia;Coriobacteriales;Coriobacteriaceae;Collinsella;Collinsella sp. AF02-46-1
GCA_003465835.1	AF02	2292191	Bacteria;Firmicutes;Clostridia;Clostridiales;Ruminococcaceae;Anaerotruncus;Anaerotruncus sp. AF02-27
GCA_003465865.1	AF10	1735	Bacteria;Firmicutes;Erysipelotrichia;Erysipelotrichales;Erysipelotrichaceae;Holdemanella;Holdemanella biformis
GCA_003465885.1	AF10	1304	Bacteria;Firmicutes;Bacilli;Lactobacillales;Streptococcaceae;Streptococcus;Streptococcus salivarius
GCA_003465905.1	AF08	1604	Bacteria;Firmicutes;Bacilli;Lactobacillales;Lactobacillaceae;Lactobacillus;Lactobacillus amylovorus
GCA_003465915.1	AF05	2292209	Bacteria;Actinobacteria;Coriobacteriia;Coriobacteriales;Coriobacteriaceae;Collinsella;Collinsella sp. AF05-8-2
GCA_003465925.1	AF05	1505	Bacteria;Firmicutes;Clostridia;Clostridiales;Peptostreptococcaceae;Paeniclostridium;Paeniclostridium sordellii
GCA_003465965.1	AF04	29466	Bacteria;Firmicutes;Negativicutes;Veillonellales;Veillonellaceae;Veillonella;Veillonella parvula
GCA_003465985.1	AF04	28116	Bacteria;Bacteroidetes;Bacteroidia;Bacteroidales;Bacteroidaceae;Bacteroides;Bacteroides ovatus
GCA_003466005.1	AF04	333367	Bacteria;Firmicutes;Clostridia;Clostridiales;Lachnospiraceae;Lachnoclostridium;[Clostridium] asparagiforme
GCA_003466025.1	AF03	818	Bacteria;Bacteroidetes;Bacteroidia;Bacteroidales;Bacteroidaceae;Bacteroides;Bacteroides thetaiotaomicron
GCA_003466045.1	AF03	216816	Bacteria;Actinobacteria;Actinobacteria;Bifidobacteriales;Bifidobacteriaceae;Bifidobacterium;Bifidobacterium longum
GCA_003466065.1	AF03	1583	Bacteria;Firmicutes;Bacilli;Lactobacillales;Leuconostocaceae;Weissella;Weissella confusa
GCA_003466075.1	AF03	216816	Bacteria;Actinobacteria;Actinobacteria;Bifidobacteriales;Bifidobacteriaceae;Bifidobacterium;Bifidobacterium longum
GCA_003466105.1	AF02	28026	Bacteria;Actinobacteria;Actinobacteria;Bifidobacteriales;Bifidobacteriaceae;Bifidobacterium;Bifidobacterium pseudocatenulatum
GCA_003466125.1	TM10	2292344	Bacteria;Actinobacteria;Coriobacteriia;Coriobacteriales;Coriobacteriaceae;Collinsella;Collinsella sp. TM10-22
GCA_003466135.1	TM10	573	Bacteria;Proteobacteria;Gammaproteobacteria;Enterobacterales;Enterobacteriaceae;Klebsiella;Klebsiella pneumoniae
GCA_003466165.1	TM10	40518	Bacteria;Firmicutes;Clostridia;Clostridiales;Ruminococcaceae;Ruminococcus;Ruminococcus bromii
GCA_003466185.1	TM10	39488	Bacteria;Firmicutes;Clostridia;Clostridiales;Lachnospiraceae;Anaerobutyricum;Anaerobutyricum hallii
GCA_003466205.1	TM09	40518	Bacteria;Firmicutes;Clostridia;Clostridiales;Ruminococcaceae;Ruminococcus;Ruminococcus bromii
GCA_003466225.1	TM09	40518	Bacteria;Firmicutes;Clostridia;Clostridiales;Ruminococcaceae;Ruminococcus;Ruminococcus bromii
GCA_003466245.1	TM10	820	Bacteria;Bacteroidetes;Bacteroidia;Bacteroidales;Bacteroidaceae;Bacteroides;Bacteroides uniformis
GCA_003466265.1	TM09	39486	Bacteria;Firmicutes;Clostridia;Clostridiales;Lachnospiraceae;Dorea;Dorea formicigenerans
GCA_003466285.1	TM09	154046	Bacteria;Firmicutes;Clostridia;Clostridiales;Clostridiaceae;Hungatella;Hungatella hathewayi
GCA_003466305.1	TM07	28116	Bacteria;Bacteroidetes;Bacteroidia;Bacteroidales;Bacteroidaceae;Bacteroides;Bacteroides ovatus
GCA_003466325.1	TM07	457393	Bacteria;Bacteroidetes;Bacteroidia;Bacteroidales;Bacteroidaceae;Bacteroides;Bacteroides sp. 4_1_36
GCA_003466335.1	TM06	1680	Bacteria;Actinobacteria;Actinobacteria;Bifidobacteriales;Bifidobacteriaceae;Bifidobacterium;Bifidobacterium adolescentis
GCA_003466365.1	TM06	1681	Bacteria;Actinobacteria;Actinobacteria;Bifidobacteriales;Bifidobacteriaceae;Bifidobacterium;Bifidobacterium bifidum
GCA_003466385.1	TM06	2292354	Bacteria;Firmicutes;Clostridia;Clostridiales;Eubacteriaceae;Eubacterium;Eubacterium sp. TM06-47
GCA_003466395.1	TM06	1681	Bacteria;Actinobacteria;Actinobacteria;Bifidobacteriales;Bifidobacteriaceae;Bifidobacterium;Bifidobacterium bifidum
GCA_003466425.1	TM06	216816	Bacteria;Actinobacteria;Actinobacteria;Bifidobacteriales;Bifidobacteriaceae;Bifidobacterium;Bifidobacterium longum
GCA_003466445.1	TM05	2292341	Bacteria;Actinobacteria;Coriobacteriia;Coriobacteriales;Coriobacteriaceae;Collinsella;Collinsella sp. TM05-38
GCA_003466465.1	TM05	357276	Bacteria;Bacteroidetes;Bacteroidia;Bacteroidales;Bacteroidaceae;Bacteroides;Bacteroides dorei
GCA_003466485.1	TM05	1681	Bacteria;Actinobacteria;Actinobacteria;Bifidobacteriales;Bifidobacteriaceae;Bifidobacterium;Bifidobacterium bifidum
GCA_003466505.1	TM05	216816	Bacteria;Actinobacteria;Actinobacteria;Bifidobacteriales;Bifidobacteriaceae;Bifidobacterium;Bifidobacterium longum
GCA_003466525.1	TM04	2292339	Bacteria;Actinobacteria;Coriobacteriia;Coriobacteriales;Coriobacteriaceae;Collinsella;Collinsella sp. TM04-9
GCA_003466545.1	TM04	216816	Bacteria;Actinobacteria;Actinobacteria;Bifidobacteriales;Bifidobacteriaceae;Bifidobacterium;Bifidobacterium longum
GCA_003466565.1	TM04	2292338	Bacteria;Actinobacteria;Coriobacteriia;Coriobacteriales;Coriobacteriaceae;Collinsella;Collinsella sp. TM04-29
GCA_003466585.1	AM48	39491	Bacteria;Firmicutes;Clostridia;Clostridiales;Lachnospiraceae;other;[Eubacterium] rectale
GCA_003466605.1	AM48	46503	Bacteria;Bacteroidetes;Bacteroidia;Bacteroidales;Tannerellaceae;Parabacteroides;Parabacteroides merdae
GCA_003466615.1	AM48	39488	Bacteria;Firmicutes;Clostridia;Clostridiales;Lachnospiraceae;Anaerobutyricum;Anaerobutyricum hallii
GCA_003466635.1	AM47	817	Bacteria;Bacteroidetes;Bacteroidia;Bacteroidales;Bacteroidaceae;Bacteroides;Bacteroides fragilis
GCA_003466665.1	AM49	821	Bacteria;Bacteroidetes;Bacteroidia;Bacteroidales;Bacteroidaceae;Bacteroides;Bacteroides vulgatus
GCA_003466675.1	AM47	46506	Bacteria;Bacteroidetes;Bacteroidia;Bacteroidales;Bacteroidaceae;Bacteroides;Bacteroides stercoris
GCA_003466705.1	AM46	2292350	Bacteria;Firmicutes;Clostridia;Clostridiales;Eubacteriaceae;Eubacterium;Eubacterium sp. AM46-8
GCA_003466725.1	AM46	40518	Bacteria;Firmicutes;Clostridia;Clostridiales;Ruminococcaceae;Ruminococcus;Ruminococcus bromii
GCA_003466735.1	AM46	39486	Bacteria;Firmicutes;Clostridia;Clostridiales;Lachnospiraceae;Dorea;Dorea formicigenerans
GCA_003466745.1	AM44	39491	Bacteria;Firmicutes;Clostridia;Clostridiales;Lachnospiraceae;other;[Eubacterium] rectale
GCA_003466785.1	AM44	821	Bacteria;Bacteroidetes;Bacteroidia;Bacteroidales;Bacteroidaceae;Bacteroides;Bacteroides vulgatus
GCA_003466795.1	AM44	39491	Bacteria;Firmicutes;Clostridia;Clostridiales;Lachnospiraceae;other;[Eubacterium] rectale
GCA_003466805.1	AM44	47678	Bacteria;Bacteroidetes;Bacteroidia;Bacteroidales;Bacteroidaceae;Bacteroides;Bacteroides caccae
GCA_003466845.1	AM44	39496	Bacteria;Firmicutes;Clostridia;Clostridiales;Eubacteriaceae;Eubacterium;Eubacterium ventriosum
GCA_003466855.1	AM44	1309	Bacteria;Firmicutes;Bacilli;Lactobacillales;Streptococcaceae;Streptococcus;Streptococcus mutans
GCA_003466885.1	AM43	820	Bacteria;Bacteroidetes;Bacteroidia;Bacteroidales;Bacteroidaceae;Bacteroides;Bacteroides uniformis
GCA_003466905.1	AM43	310297	Bacteria;Bacteroidetes;Bacteroidia;Bacteroidales;Bacteroidaceae;Bacteroides;Bacteroides plebeius
GCA_003466925.1	AM43	28118	Bacteria;Bacteroidetes;Bacteroidia;Bacteroidales;Odoribacteraceae;Odoribacter;Odoribacter splanchnicus
GCA_003466945.1	AM43	821	Bacteria;Bacteroidetes;Bacteroidia;Bacteroidales;Bacteroidaceae;Bacteroides;Bacteroides vulgatus
GCA_003466965.1	AM43	40520	Bacteria;Firmicutes;Clostridia;Clostridiales;Lachnospiraceae;Blautia;Blautia obeum
GCA_003466985.1	AM43	39485	Bacteria;Firmicutes;Clostridia;Clostridiales;Eubacteriaceae;Eubacterium;[Eubacterium] eligens
GCA_003467005.1	AM43	329854	Bacteria;Bacteroidetes;Bacteroidia;Bacteroidales;Bacteroidaceae;Bacteroides;Bacteroides intestinalis
GCA_003467015.1	AM43	39496	Bacteria;Firmicutes;Clostridia;Clostridiales;Eubacteriaceae;Eubacterium;Eubacterium ventriosum
GCA_003467035.1	AM43	166486	Bacteria;Firmicutes;Clostridia;Clostridiales;Lachnospiraceae;Roseburia;Roseburia intestinalis
GCA_003467065.1	AM43	28026	Bacteria;Actinobacteria;Actinobacteria;Bifidobacteriales;Bifidobacteriaceae;Bifidobacterium;Bifidobacterium pseudocatenulatum
GCA_003467085.1	AM47	39491	Bacteria;Firmicutes;Clostridia;Clostridiales;Lachnospiraceae;other;[Eubacterium] rectale
GCA_003467095.1	AM46	821	Bacteria;Bacteroidetes;Bacteroidia;Bacteroidales;Bacteroidaceae;Bacteroides;Bacteroides vulgatus
GCA_003467125.1	AM44	2292358	Bacteria;Firmicutes;Negativicutes;Veillonellales;Veillonellaceae;Megasphaera;Megasphaera sp. AM44-1BH
GCA_003467145.1	AM44	2292323	Bacteria;Actinobacteria;Coriobacteriia;Coriobacteriales;Coriobacteriaceae;Collinsella;Collinsella sp. AM44-11
GCA_003467165.1	AM43	310297	Bacteria;Bacteroidetes;Bacteroidia;Bacteroidales;Bacteroidaceae;Bacteroides;Bacteroides plebeius
GCA_003467175.1	AM42	39486	Bacteria;Firmicutes;Clostridia;Clostridiales;Lachnospiraceae;Dorea;Dorea formicigenerans
GCA_003467205.1	AM42	28118	Bacteria;Bacteroidetes;Bacteroidia;Bacteroidales;Odoribacteraceae;Odoribacter;Odoribacter splanchnicus
GCA_003467215.1	AM42	387090	Bacteria;Bacteroidetes;Bacteroidia;Bacteroidales;Bacteroidaceae;Bacteroides;Bacteroides coprophilus
GCA_003467225.1	AM42	39496	Bacteria;Firmicutes;Clostridia;Clostridiales;Eubacteriaceae;Eubacterium;Eubacterium ventriosum
GCA_003467265.1	AM42	360807	Bacteria;Firmicutes;Clostridia;Clostridiales;Lachnospiraceae;Roseburia;Roseburia inulinivorans
GCA_003467275.1	AM42	39491	Bacteria;Firmicutes;Clostridia;Clostridiales;Lachnospiraceae;other;[Eubacterium] rectale
GCA_003467285.1	AM42	28111	Bacteria;Bacteroidetes;Bacteroidia;Bacteroidales;Bacteroidaceae;Bacteroides;Bacteroides eggerthii
GCA_003467325.1	AM41	40520	Bacteria;Firmicutes;Clostridia;Clostridiales;Lachnospiraceae;Blautia;Blautia obeum
GCA_003467335.1	AM41	1680	Bacteria;Actinobacteria;Actinobacteria;Bifidobacteriales;Bifidobacteriaceae;Bifidobacterium;Bifidobacterium adolescentis
GCA_003467365.1	AM40	291645	Bacteria;Bacteroidetes;Bacteroidia;Bacteroidales;Bacteroidaceae;Bacteroides;Bacteroides nordii
GCA_003467385.1	AM40	358742	Bacteria;Firmicutes;Clostridia;Clostridiales;Lachnospiraceae;Lachnoclostridium;[Clostridium] aldenense
GCA_003467395.1	AM39	216816	Bacteria;Actinobacteria;Actinobacteria;Bifidobacteriales;Bifidobacteriaceae;Bifidobacterium;Bifidobacterium longum
GCA_003467405.1	AM40	39486	Bacteria;Firmicutes;Clostridia;Clostridiales;Lachnospiraceae;Dorea;Dorea formicigenerans
GCA_003467445.1	AM39	2292355	Bacteria;Firmicutes;Bacilli;Bacillales;other;Exiguobacterium;Exiguobacterium sp. AM39-5BH
GCA_003467455.1	AM39	40520	Bacteria;Firmicutes;Clostridia;Clostridiales;Lachnospiraceae;Blautia;Blautia obeum
GCA_003467465.1	AM39	821	Bacteria;Bacteroidetes;Bacteroidia;Bacteroidales;Bacteroidaceae;Bacteroides;Bacteroides vulgatus
GCA_003467505.1	AM39	820	Bacteria;Bacteroidetes;Bacteroidia;Bacteroidales;Bacteroidaceae;Bacteroides;Bacteroides uniformis
GCA_003467515.1	AM38	28026	Bacteria;Actinobacteria;Actinobacteria;Bifidobacteriales;Bifidobacteriaceae;Bifidobacterium;Bifidobacterium pseudocatenulatum
GCA_003467545.1	AM38	2292318	Bacteria;Actinobacteria;Coriobacteriia;Coriobacteriales;Coriobacteriaceae;Collinsella;Collinsella sp. AM38-1BH
GCA_003467565.1	AM38	821	Bacteria;Bacteroidetes;Bacteroidia;Bacteroidales;Bacteroidaceae;Bacteroides;Bacteroides vulgatus
GCA_003467575.1	AM38	823	Bacteria;Bacteroidetes;Bacteroidia;Bacteroidales;Tannerellaceae;Parabacteroides;Parabacteroides distasonis
GCA_003467605.1	AM38	28111	Bacteria;Bacteroidetes;Bacteroidia;Bacteroidales;Bacteroidaceae;Bacteroides;Bacteroides eggerthii
GCA_003467625.1	AM38	33038	Bacteria;Firmicutes;Clostridia;Clostridiales;Lachnospiraceae;Blautia;[Ruminococcus] gnavus
GCA_003467635.1	AM38	1547	Bacteria;Firmicutes;Erysipelotrichia;Erysipelotrichales;Erysipelotrichaceae;Erysipelatoclostridium;Erysipelatoclostridium ramosum
GCA_003467665.1	AM37	39486	Bacteria;Firmicutes;Clostridia;Clostridiales;Lachnospiraceae;Dorea;Dorea formicigenerans
GCA_003467675.1	AM37	40520	Bacteria;Firmicutes;Clostridia;Clostridiales;Lachnospiraceae;Blautia;Blautia obeum
GCA_003467705.1	AM37	39485	Bacteria;Firmicutes;Clostridia;Clostridiales;Eubacteriaceae;Eubacterium;[Eubacterium] eligens
GCA_003467725.1	AM37	166486	Bacteria;Firmicutes;Clostridia;Clostridiales;Lachnospiraceae;Roseburia;Roseburia intestinalis
GCA_003467735.1	AM37	39486	Bacteria;Firmicutes;Clostridia;Clostridiales;Lachnospiraceae;Dorea;Dorea formicigenerans
GCA_003467755.1	AM36	28026	Bacteria;Actinobacteria;Actinobacteria;Bifidobacteriales;Bifidobacteriaceae;Bifidobacterium;Bifidobacterium pseudocatenulatum
GCA_003467785.1	AM36	28026	Bacteria;Actinobacteria;Actinobacteria;Bifidobacteriales;Bifidobacteriaceae;Bifidobacterium;Bifidobacterium pseudocatenulatum
GCA_003467795.1	AM36	2292317	Bacteria;Actinobacteria;Coriobacteriia;Coriobacteriales;Coriobacteriaceae;Collinsella;Collinsella sp. AM36-4AA
GCA_003467805.1	AM36	853	Bacteria;Firmicutes;Clostridia;Clostridiales;Ruminococcaceae;Faecalibacterium;Faecalibacterium prausnitzii
GCA_003467845.1	AM35	154046	Bacteria;Firmicutes;Clostridia;Clostridiales;Clostridiaceae;Hungatella;Hungatella hathewayi
GCA_003467855.1	AM35	208479	Bacteria;Firmicutes;Clostridia;Clostridiales;Lachnospiraceae;Lachnoclostridium;[Clostridium] bolteae
GCA_003467875.1	AM34	562	Bacteria;Proteobacteria;Gammaproteobacteria;Enterobacterales;Enterobacteriaceae;Escherichia;Escherichia coli
GCA_003467905.1	AM34	216816	Bacteria;Actinobacteria;Actinobacteria;Bifidobacteriales;Bifidobacteriaceae;Bifidobacterium;Bifidobacterium longum
GCA_003467925.1	AM43	2292322	Bacteria;Actinobacteria;Coriobacteriia;Coriobacteriales;Coriobacteriaceae;Collinsella;Collinsella sp. AM43-1
GCA_003467935.1	AM42	165179	Bacteria;Bacteroidetes;Bacteroidia;Bacteroidales;Prevotellaceae;Prevotella;Prevotella copri
GCA_003467965.1	AM42	2292321	Bacteria;Actinobacteria;Coriobacteriia;Coriobacteriales;Coriobacteriaceae;Collinsella;Collinsella sp. AM42-18AC
GCA_003467985.1	AM42	1681	Bacteria;Actinobacteria;Actinobacteria;Bifidobacteriales;Bifidobacteriaceae;Bifidobacterium;Bifidobacterium bifidum
GCA_003468005.1	AM42	216816	Bacteria;Actinobacteria;Actinobacteria;Bifidobacteriales;Bifidobacteriaceae;Bifidobacterium;Bifidobacterium longum
GCA_003468025.1	AM42	1735	Bacteria;Firmicutes;Erysipelotrichia;Erysipelotrichales;Erysipelotrichaceae;Holdemanella;Holdemanella biformis
GCA_003468045.1	AM42	2292345	Bacteria;Firmicutes;Erysipelotrichia;Erysipelotrichales;Erysipelotrichaceae;Coprobacillus;Coprobacillus sp. AM42-12AC
GCA_003468065.1	AM42	39491	Bacteria;Firmicutes;Clostridia;Clostridiales;Lachnospiraceae;other;[Eubacterium] rectale
GCA_003468085.1	AM41	2292320	Bacteria;Actinobacteria;Coriobacteriia;Coriobacteriales;Coriobacteriaceae;Collinsella;Collinsella sp. AM41-2BH
GCA_003468105.1	AM40	39496	Bacteria;Firmicutes;Clostridia;Clostridiales;Eubacteriaceae;Eubacterium;Eubacterium ventriosum
GCA_003468125.1	AM40	2292319	Bacteria;Actinobacteria;Coriobacteriia;Coriobacteriales;Coriobacteriaceae;Collinsella;Collinsella sp. AM40-7AC
GCA_003468145.1	AM40	817	Bacteria;Bacteroidetes;Bacteroidia;Bacteroidales;Bacteroidaceae;Bacteroides;Bacteroides fragilis
GCA_003468155.1	AM40	28116	Bacteria;Bacteroidetes;Bacteroidia;Bacteroidales;Bacteroidaceae;Bacteroides;Bacteroides ovatus
GCA_003468175.1	AM40	46506	Bacteria;Bacteroidetes;Bacteroidia;Bacteroidales;Bacteroidaceae;Bacteroides;Bacteroides stercoris
GCA_003468205.1	AM39	2292360	Bacteria;Actinobacteria;Coriobacteriia;Coriobacteriales;Atopobiaceae;Olsenella;Olsenella sp. AM39-30AC
GCA_003468225.1	AM39	1512	Bacteria;Firmicutes;Clostridia;Clostridiales;Lachnospiraceae;Lachnoclostridium;[Clostridium] symbiosum
GCA_003468235.1	AM39	154046	Bacteria;Firmicutes;Clostridia;Clostridiales;Clostridiaceae;Hungatella;Hungatella hathewayi
GCA_003468265.1	AM39	216816	Bacteria;Actinobacteria;Actinobacteria;Bifidobacteriales;Bifidobacteriaceae;Bifidobacterium;Bifidobacterium longum
GCA_003468285.1	AM38	150055	Bacteria;Firmicutes;Bacilli;Lactobacillales;Streptococcaceae;Streptococcus;Streptococcus lutetiensis
GCA_003468295.1	AM39	821	Bacteria;Bacteroidetes;Bacteroidia;Bacteroidales;Bacteroidaceae;Bacteroides;Bacteroides vulgatus
GCA_003468325.1	AM37	820	Bacteria;Bacteroidetes;Bacteroidia;Bacteroidales;Bacteroidaceae;Bacteroides;Bacteroides uniformis
GCA_003468345.1	AM37	821	Bacteria;Bacteroidetes;Bacteroidia;Bacteroidales;Bacteroidaceae;Bacteroides;Bacteroides vulgatus
GCA_003468355.1	AM36	46506	Bacteria;Bacteroidetes;Bacteroidia;Bacteroidales;Bacteroidaceae;Bacteroides;Bacteroides stercoris
GCA_003468385.1	AM36	1680	Bacteria;Actinobacteria;Actinobacteria;Bifidobacteriales;Bifidobacteriaceae;Bifidobacterium;Bifidobacterium adolescentis
GCA_003468405.1	AM36	39491	Bacteria;Firmicutes;Clostridia;Clostridiales;Lachnospiraceae;other;[Eubacterium] rectale
GCA_003468415.1	AM36	1681	Bacteria;Actinobacteria;Actinobacteria;Bifidobacteriales;Bifidobacteriaceae;Bifidobacterium;Bifidobacterium bifidum
GCA_003468435.1	AM35	39486	Bacteria;Firmicutes;Clostridia;Clostridiales;Lachnospiraceae;Dorea;Dorea formicigenerans
GCA_003468465.1	AM34	820	Bacteria;Bacteroidetes;Bacteroidia;Bacteroidales;Bacteroidaceae;Bacteroides;Bacteroides uniformis
GCA_003468475.1	AM34	39488	Bacteria;Firmicutes;Clostridia;Clostridiales;Lachnospiraceae;Anaerobutyricum;Anaerobutyricum hallii
GCA_003468485.1	AM35	821	Bacteria;Bacteroidetes;Bacteroidia;Bacteroidales;Bacteroidaceae;Bacteroides;Bacteroides vulgatus
GCA_003468525.1	AM34	2292364	Bacteria;Bacteroidetes;Bacteroidia;Bacteroidales;Prevotellaceae;Prevotella;Prevotella sp. AM34-19LB
GCA_003468545.1	AM34	821	Bacteria;Bacteroidetes;Bacteroidia;Bacteroidales;Bacteroidaceae;Bacteroides;Bacteroides vulgatus
GCA_003468555.1	AM33	28026	Bacteria;Actinobacteria;Actinobacteria;Bifidobacteriales;Bifidobacteriaceae;Bifidobacterium;Bifidobacterium pseudocatenulatum
GCA_003468585.1	AM33	1318	Bacteria;Firmicutes;Bacilli;Lactobacillales;Streptococcaceae;Streptococcus;Streptococcus parasanguinis
GCA_003468605.1	AM33	823	Bacteria;Bacteroidetes;Bacteroidia;Bacteroidales;Tannerellaceae;Parabacteroides;Parabacteroides distasonis
GCA_003468625.1	AM32	360807	Bacteria;Firmicutes;Clostridia;Clostridiales;Lachnospiraceae;Roseburia;Roseburia inulinivorans
GCA_003468635.1	AM32	33038	Bacteria;Firmicutes;Clostridia;Clostridiales;Lachnospiraceae;Blautia;[Ruminococcus] gnavus
GCA_003468665.1	AM32	39496	Bacteria;Firmicutes;Clostridia;Clostridiales;Eubacteriaceae;Eubacterium;Eubacterium ventriosum
GCA_003468685.1	AM32	46506	Bacteria;Bacteroidetes;Bacteroidia;Bacteroidales;Bacteroidaceae;Bacteroides;Bacteroides stercoris
GCA_003468695.1	AM32	28116	Bacteria;Bacteroidetes;Bacteroidia;Bacteroidales;Bacteroidaceae;Bacteroides;Bacteroides ovatus
GCA_003468725.1	AM32	40520	Bacteria;Firmicutes;Clostridia;Clostridiales;Lachnospiraceae;Blautia;Blautia obeum
GCA_003468745.1	AM31	39491	Bacteria;Firmicutes;Clostridia;Clostridiales;Lachnospiraceae;other;[Eubacterium] rectale
GCA_003468755.1	AM31	820	Bacteria;Bacteroidetes;Bacteroidia;Bacteroidales;Bacteroidaceae;Bacteroides;Bacteroides uniformis
GCA_003468785.1	AM31	47678	Bacteria;Bacteroidetes;Bacteroidia;Bacteroidales;Bacteroidaceae;Bacteroides;Bacteroides caccae
GCA_003468805.1	AM31	216816	Bacteria;Actinobacteria;Actinobacteria;Bifidobacteriales;Bifidobacteriaceae;Bifidobacterium;Bifidobacterium longum
GCA_003468825.1	AM30	216816	Bacteria;Actinobacteria;Actinobacteria;Bifidobacteriales;Bifidobacteriaceae;Bifidobacterium;Bifidobacterium longum
GCA_003468845.1	AM30	147207	Bacteria;Actinobacteria;Coriobacteriia;Coriobacteriales;Coriobacteriaceae;Collinsella;Collinsella intestinalis
GCA_003468865.1	AM30	820	Bacteria;Bacteroidetes;Bacteroidia;Bacteroidales;Bacteroidaceae;Bacteroides;Bacteroides uniformis
GCA_003468875.1	AM30	371601	Bacteria;Bacteroidetes;Bacteroidia;Bacteroidales;Bacteroidaceae;Bacteroides;Bacteroides xylanisolvens
GCA_003468905.1	AM30	821	Bacteria;Bacteroidetes;Bacteroidia;Bacteroidales;Bacteroidaceae;Bacteroides;Bacteroides vulgatus
GCA_003468915.1	AM30	823	Bacteria;Bacteroidetes;Bacteroidia;Bacteroidales;Tannerellaceae;Parabacteroides;Parabacteroides distasonis
GCA_003468945.1	AM30	2292371	Bacteria;Firmicutes;Clostridia;Clostridiales;Ruminococcaceae;Ruminococcus;Ruminococcus sp. AM30-15AC
GCA_003468965.1	AM30	39491	Bacteria;Firmicutes;Clostridia;Clostridiales;Lachnospiraceae;other;[Eubacterium] rectale
GCA_003468975.1	AM30	28116	Bacteria;Bacteroidetes;Bacteroidia;Bacteroidales;Bacteroidaceae;Bacteroides;Bacteroides ovatus
GCA_003468995.1	AM29	40520	Bacteria;Firmicutes;Clostridia;Clostridiales;Lachnospiraceae;Blautia;Blautia obeum
GCA_003469025.1	AM29	820	Bacteria;Bacteroidetes;Bacteroidia;Bacteroidales;Bacteroidaceae;Bacteroides;Bacteroides uniformis
GCA_003469035.1	AM29	821	Bacteria;Bacteroidetes;Bacteroidia;Bacteroidales;Bacteroidaceae;Bacteroides;Bacteroides vulgatus
GCA_003469045.1	AM29	39486	Bacteria;Firmicutes;Clostridia;Clostridiales;Lachnospiraceae;Dorea;Dorea formicigenerans
GCA_003469085.1	AM29	2292313	Bacteria;Actinobacteria;Coriobacteriia;Coriobacteriales;Coriobacteriaceae;Collinsella;Collinsella sp. AM29-10AC
GCA_003469095.1	AM29	39491	Bacteria;Firmicutes;Clostridia;Clostridiales;Lachnospiraceae;other;[Eubacterium] rectale
GCA_003469115.1	AM34	46503	Bacteria;Bacteroidetes;Bacteroidia;Bacteroidales;Tannerellaceae;Parabacteroides;Parabacteroides merdae
GCA_003469145.1	AM34	1680	Bacteria;Actinobacteria;Actinobacteria;Bifidobacteriales;Bifidobacteriaceae;Bifidobacterium;Bifidobacterium adolescentis
GCA_003469155.1	AM34	40520	Bacteria;Firmicutes;Clostridia;Clostridiales;Lachnospiraceae;Blautia;Blautia obeum
GCA_003469185.1	AM34	2292316	Bacteria;Actinobacteria;Coriobacteriia;Coriobacteriales;Coriobacteriaceae;Collinsella;Collinsella sp. AM34-10
GCA_003469205.1	AM33	2292315	Bacteria;Actinobacteria;Coriobacteriia;Coriobacteriales;Coriobacteriaceae;Collinsella;Collinsella sp. AM33-4BH
GCA_003469225.1	AM32	821	Bacteria;Bacteroidetes;Bacteroidia;Bacteroidales;Bacteroidaceae;Bacteroides;Bacteroides vulgatus
GCA_003469235.1	AM32	823	Bacteria;Bacteroidetes;Bacteroidia;Bacteroidales;Tannerellaceae;Parabacteroides;Parabacteroides distasonis
GCA_003469265.1	AM32	40518	Bacteria;Firmicutes;Clostridia;Clostridiales;Ruminococcaceae;Ruminococcus;Ruminococcus bromii
GCA_003469285.1	AM31	2292314	Bacteria;Actinobacteria;Coriobacteriia;Coriobacteriales;Coriobacteriaceae;Collinsella;Collinsella sp. AM31-2AC
GCA_003469295.1	AM31	310297	Bacteria;Bacteroidetes;Bacteroidia;Bacteroidales;Bacteroidaceae;Bacteroides;Bacteroides plebeius
GCA_003469305.1	AM31	817	Bacteria;Bacteroidetes;Bacteroidia;Bacteroidales;Bacteroidaceae;Bacteroides;Bacteroides fragilis
GCA_003469345.1	AM30	46503	Bacteria;Bacteroidetes;Bacteroidia;Bacteroidales;Tannerellaceae;Parabacteroides;Parabacteroides merdae
GCA_003469355.1	AM30	2292359	Bacteria;Actinobacteria;Coriobacteriia;Coriobacteriales;Atopobiaceae;Olsenella;Olsenella sp. AM30-3LB
GCA_003469365.1	AM30	818	Bacteria;Bacteroidetes;Bacteroidia;Bacteroidales;Bacteroidaceae;Bacteroides;Bacteroides thetaiotaomicron
GCA_003469405.1	AM30	28118	Bacteria;Bacteroidetes;Bacteroidia;Bacteroidales;Odoribacteraceae;Odoribacter;Odoribacter splanchnicus
GCA_003469415.1	AM29	820	Bacteria;Bacteroidetes;Bacteroidia;Bacteroidales;Bacteroidaceae;Bacteroides;Bacteroides uniformis
GCA_003469435.1	AM29	820	Bacteria;Bacteroidetes;Bacteroidia;Bacteroidales;Bacteroidaceae;Bacteroides;Bacteroides uniformis
GCA_003469465.1	AM29	820	Bacteria;Bacteroidetes;Bacteroidia;Bacteroidales;Bacteroidaceae;Bacteroides;Bacteroides uniformis
GCA_003469475.1	AM28	820	Bacteria;Bacteroidetes;Bacteroidia;Bacteroidales;Bacteroidaceae;Bacteroides;Bacteroides uniformis
GCA_003469495.1	AM28	562	Bacteria;Proteobacteria;Gammaproteobacteria;Enterobacterales;Enterobacteriaceae;Escherichia;Escherichia coli
GCA_003469525.1	AM28	821	Bacteria;Bacteroidetes;Bacteroidia;Bacteroidales;Bacteroidaceae;Bacteroides;Bacteroides vulgatus
GCA_003469535.1	AM27	820	Bacteria;Bacteroidetes;Bacteroidia;Bacteroidales;Bacteroidaceae;Bacteroides;Bacteroides uniformis
GCA_003469565.1	AM27	1318	Bacteria;Firmicutes;Bacilli;Lactobacillales;Streptococcaceae;Streptococcus;Streptococcus parasanguinis
GCA_003469585.1	AM27	33038	Bacteria;Firmicutes;Clostridia;Clostridiales;Lachnospiraceae;Blautia;[Ruminococcus] gnavus
GCA_003469595.1	AM27	329854	Bacteria;Bacteroidetes;Bacteroidia;Bacteroidales;Bacteroidaceae;Bacteroides;Bacteroides intestinalis
GCA_003469625.1	AM27	1328	Bacteria;Firmicutes;Bacilli;Lactobacillales;Streptococcaceae;Streptococcus;Streptococcus anginosus
GCA_003469635.1	AM26	46503	Bacteria;Bacteroidetes;Bacteroidia;Bacteroidales;Tannerellaceae;Parabacteroides;Parabacteroides merdae
GCA_003469655.1	AM26	291644	Bacteria;Bacteroidetes;Bacteroidia;Bacteroidales;Bacteroidaceae;Bacteroides;Bacteroides salyersiae
GCA_003469685.1	AM26	818	Bacteria;Bacteroidetes;Bacteroidia;Bacteroidales;Bacteroidaceae;Bacteroides;Bacteroides thetaiotaomicron
GCA_003469705.1	AM26	817	Bacteria;Bacteroidetes;Bacteroidia;Bacteroidales;Bacteroidaceae;Bacteroides;Bacteroides fragilis
GCA_003469715.1	AM26	823	Bacteria;Bacteroidetes;Bacteroidia;Bacteroidales;Tannerellaceae;Parabacteroides;Parabacteroides distasonis
GCA_003469745.1	AM26	371601	Bacteria;Bacteroidetes;Bacteroidia;Bacteroidales;Bacteroidaceae;Bacteroides;Bacteroides xylanisolvens
GCA_003469765.1	AM25	147207	Bacteria;Actinobacteria;Coriobacteriia;Coriobacteriales;Coriobacteriaceae;Collinsella;Collinsella intestinalis
GCA_003469775.1	AM25	823	Bacteria;Bacteroidetes;Bacteroidia;Bacteroidales;Tannerellaceae;Parabacteroides;Parabacteroides distasonis
GCA_003469805.1	AM25	1590	Bacteria;Firmicutes;Bacilli;Lactobacillales;Lactobacillaceae;Lactobacillus;Lactobacillus plantarum
GCA_003469815.1	AM28	2292349	Bacteria;Firmicutes;Clostridia;Clostridiales;Eubacteriaceae;Eubacterium;Eubacterium sp. AM28-29
GCA_003469845.1	AM28	40520	Bacteria;Firmicutes;Clostridia;Clostridiales;Lachnospiraceae;Blautia;Blautia obeum
GCA_003469855.1	AM28	46506	Bacteria;Bacteroidetes;Bacteroidia;Bacteroidales;Bacteroidaceae;Bacteroides;Bacteroides stercoris
GCA_003469885.1	AM28	573	Bacteria;Proteobacteria;Gammaproteobacteria;Enterobacterales;Enterobacteriaceae;Klebsiella;Klebsiella pneumoniae
GCA_003469895.1	AM28	2292312	Bacteria;Actinobacteria;Coriobacteriia;Coriobacteriales;Coriobacteriaceae;Collinsella;Collinsella sp. AM28-11LB
GCA_003469915.1	AM27	1302	Bacteria;Firmicutes;Bacilli;Lactobacillales;Streptococcaceae;Streptococcus;Streptococcus gordonii
GCA_003469945.1	AM27	40520	Bacteria;Firmicutes;Clostridia;Clostridiales;Lachnospiraceae;Blautia;Blautia obeum
GCA_003469955.1	AM27	137591	Bacteria;Firmicutes;Bacilli;Lactobacillales;Leuconostocaceae;Weissella;Weissella cibaria
GCA_003469985.1	AM27	137591	Bacteria;Firmicutes;Bacilli;Lactobacillales;Leuconostocaceae;Weissella;Weissella cibaria
GCA_003470005.1	AM27	46506	Bacteria;Bacteroidetes;Bacteroidia;Bacteroidales;Bacteroidaceae;Bacteroides;Bacteroides stercoris
GCA_003470025.1	AM27	329854	Bacteria;Bacteroidetes;Bacteroidia;Bacteroidales;Bacteroidaceae;Bacteroides;Bacteroides intestinalis
GCA_003470035.1	AM27	360807	Bacteria;Firmicutes;Clostridia;Clostridiales;Lachnospiraceae;Roseburia;Roseburia inulinivorans
GCA_003470065.1	AM26	39491	Bacteria;Firmicutes;Clostridia;Clostridiales;Lachnospiraceae;other;[Eubacterium] rectale
GCA_003470085.1	AM26	28111	Bacteria;Bacteroidetes;Bacteroidia;Bacteroidales;Bacteroidaceae;Bacteroides;Bacteroides eggerthii
GCA_003470105.1	AM26	823	Bacteria;Bacteroidetes;Bacteroidia;Bacteroidales;Tannerellaceae;Parabacteroides;Parabacteroides distasonis
GCA_003470125.1	AM26	28026	Bacteria;Actinobacteria;Actinobacteria;Bifidobacteriales;Bifidobacteriaceae;Bifidobacterium;Bifidobacterium pseudocatenulatum
GCA_003470145.1	AM25	1624	Bacteria;Firmicutes;Bacilli;Lactobacillales;Lactobacillaceae;Lactobacillus;Lactobacillus salivarius
GCA_003470165.1	AM25	150055	Bacteria;Firmicutes;Bacilli;Lactobacillales;Streptococcaceae;Streptococcus;Streptococcus lutetiensis
GCA_003470175.1	AM25	1547	Bacteria;Firmicutes;Erysipelotrichia;Erysipelotrichales;Erysipelotrichaceae;Erysipelatoclostridium;Erysipelatoclostridium ramosum
GCA_003470215.1	AM32	39485	Bacteria;Firmicutes;Clostridia;Clostridiales;Eubacteriaceae;Eubacterium;[Eubacterium] eligens
GCA_003470225.1	AM25	52226	Bacteria;Firmicutes;Negativicutes;Selenomonadales;Selenomonadaceae;Mitsuokella;Mitsuokella multacida
GCA_003470265.1	AM25	33038	Bacteria;Firmicutes;Clostridia;Clostridiales;Lachnospiraceae;Blautia;[Ruminococcus] gnavus
GCA_003470285.1	AM25	850	Bacteria;Fusobacteria;Fusobacteriia;Fusobacteriales;Fusobacteriaceae;Fusobacterium;Fusobacterium mortiferum
GCA_003470305.1	AM25	46506	Bacteria;Bacteroidetes;Bacteroidia;Bacteroidales;Bacteroidaceae;Bacteroides;Bacteroides stercoris
GCA_003470325.1	AM24	2292031	Bacteria;Actinobacteria;Coriobacteriia;Coriobacteriales;Coriobacteriaceae;Collinsella;Collinsella sp. AM24-1
GCA_003470335.1	AM23	410072	Bacteria;Firmicutes;Clostridia;Clostridiales;Lachnospiraceae;Coprococcus;Coprococcus comes
GCA_003470365.1	AM23	310297	Bacteria;Bacteroidetes;Bacteroidia;Bacteroidales;Bacteroidaceae;Bacteroides;Bacteroides plebeius
GCA_003470375.1	AM23	437897	Bacteria;Firmicutes;Negativicutes;Selenomonadales;Selenomonadaceae;Megamonas;Megamonas funiformis
GCA_003470405.1	AM22	39491	Bacteria;Firmicutes;Clostridia;Clostridiales;Lachnospiraceae;other;[Eubacterium] rectale
GCA_003470425.1	AM22	856	Bacteria;Fusobacteria;Fusobacteriia;Fusobacteriales;Fusobacteriaceae;Fusobacterium;Fusobacterium varium
GCA_003470435.1	AM22	33039	Bacteria;Firmicutes;Clostridia;Clostridiales;Lachnospiraceae;Blautia;[Ruminococcus] torques
GCA_003470465.1	AM22	47678	Bacteria;Bacteroidetes;Bacteroidia;Bacteroidales;Bacteroidaceae;Bacteroides;Bacteroides caccae
GCA_003470485.1	AM21	33038	Bacteria;Firmicutes;Clostridia;Clostridiales;Lachnospiraceae;Blautia;[Ruminococcus] gnavus
GCA_003470495.1	AM21	820	Bacteria;Bacteroidetes;Bacteroidia;Bacteroidales;Bacteroidaceae;Bacteroides;Bacteroides uniformis
GCA_003470505.1	AM20	562	Bacteria;Proteobacteria;Gammaproteobacteria;Enterobacterales;Enterobacteriaceae;Escherichia;Escherichia coli
GCA_003470545.1	AM19	28026	Bacteria;Actinobacteria;Actinobacteria;Bifidobacteriales;Bifidobacteriaceae;Bifidobacterium;Bifidobacterium pseudocatenulatum
GCA_003470555.1	AM18	40520	Bacteria;Firmicutes;Clostridia;Clostridiales;Lachnospiraceae;Blautia;Blautia obeum
GCA_003470585.1	AM18	1681	Bacteria;Actinobacteria;Actinobacteria;Bifidobacteriales;Bifidobacteriaceae;Bifidobacterium;Bifidobacterium bifidum
GCA_003470605.1	AM18	2292040	Bacteria;Proteobacteria;Deltaproteobacteria;Desulfovibrionales;Desulfovibrionaceae;Desulfovibrio;Desulfovibrio sp. AM18-2
GCA_003470615.1	AM18	1681	Bacteria;Actinobacteria;Actinobacteria;Bifidobacteriales;Bifidobacteriaceae;Bifidobacterium;Bifidobacterium bifidum
GCA_003470645.1	AM17	28116	Bacteria;Bacteroidetes;Bacteroidia;Bacteroidales;Bacteroidaceae;Bacteroides;Bacteroides ovatus
GCA_003470665.1	AM17	2292027	Bacteria;Actinobacteria;Coriobacteriia;Coriobacteriales;Coriobacteriaceae;Collinsella;Collinsella sp. AM17-1
GCA_003470675.1	AM16	46503	Bacteria;Bacteroidetes;Bacteroidia;Bacteroidales;Tannerellaceae;Parabacteroides;Parabacteroides merdae
GCA_003470705.1	AM16	47678	Bacteria;Bacteroidetes;Bacteroidia;Bacteroidales;Bacteroidaceae;Bacteroides;Bacteroides caccae
GCA_003470725.1	AM16	820	Bacteria;Bacteroidetes;Bacteroidia;Bacteroidales;Bacteroidaceae;Bacteroides;Bacteroides uniformis
GCA_003470745.1	AM25	821	Bacteria;Bacteroidetes;Bacteroidia;Bacteroidales;Bacteroidaceae;Bacteroides;Bacteroides vulgatus
GCA_003470765.1	AM25	1590	Bacteria;Firmicutes;Bacilli;Lactobacillales;Lactobacillaceae;Lactobacillus;Lactobacillus plantarum
GCA_003470775.1	AM25	46228	Bacteria;Firmicutes;Clostridia;Clostridiales;Ruminococcaceae;Ruminococcus;Ruminococcus lactaris
GCA_003470805.1	AM25	850	Bacteria;Fusobacteria;Fusobacteriia;Fusobacteriales;Fusobacteriaceae;Fusobacterium;Fusobacterium mortiferum
GCA_003470825.1	AM23	39486	Bacteria;Firmicutes;Clostridia;Clostridiales;Lachnospiraceae;Dorea;Dorea formicigenerans
GCA_003470845.1	AM23	39496	Bacteria;Firmicutes;Clostridia;Clostridiales;Eubacteriaceae;Eubacterium;Eubacterium ventriosum
GCA_003470855.1	AM25	1318	Bacteria;Firmicutes;Bacilli;Lactobacillales;Streptococcaceae;Streptococcus;Streptococcus parasanguinis
GCA_003470885.1	AM23	360807	Bacteria;Firmicutes;Clostridia;Clostridiales;Lachnospiraceae;Roseburia;Roseburia inulinivorans
GCA_003470905.1	AM23	2292066	Bacteria;Firmicutes;Clostridia;Clostridiales;Lachnospiraceae;Roseburia;Roseburia sp. AM23-20
GCA_003470915.1	AM23	562	Bacteria;Proteobacteria;Gammaproteobacteria;Enterobacterales;Enterobacteriaceae;Escherichia;Escherichia coli
GCA_003470945.1	AM23	2292030	Bacteria;Actinobacteria;Coriobacteriia;Coriobacteriales;Coriobacteriaceae;Collinsella;Collinsella sp. AM23-17
GCA_003470965.1	AM23	562	Bacteria;Proteobacteria;Gammaproteobacteria;Enterobacterales;Enterobacteriaceae;Escherichia;Escherichia coli
GCA_003470975.1	AM23	29361	Bacteria;Firmicutes;Clostridia;Clostridiales;Lachnospiraceae;Tyzzerella;Tyzzerella nexilis
GCA_003471005.1	AM22	33038	Bacteria;Firmicutes;Clostridia;Clostridiales;Lachnospiraceae;Blautia;[Ruminococcus] gnavus
GCA_003471015.1	AM22	88431	Bacteria;Firmicutes;Clostridia;Clostridiales;Lachnospiraceae;Dorea;Dorea longicatena
GCA_003471045.1	AM22	166486	Bacteria;Firmicutes;Clostridia;Clostridiales;Lachnospiraceae;Roseburia;Roseburia intestinalis
GCA_003471065.1	AM22	165179	Bacteria;Bacteroidetes;Bacteroidia;Bacteroidales;Prevotellaceae;Prevotella;Prevotella copri
GCA_003471085.1	AM22	165179	Bacteria;Bacteroidetes;Bacteroidia;Bacteroidales;Prevotellaceae;Prevotella;Prevotella copri
GCA_003471095.1	AM22	562	Bacteria;Proteobacteria;Gammaproteobacteria;Enterobacterales;Enterobacteriaceae;Escherichia;Escherichia coli
GCA_003471125.1	AM22	40520	Bacteria;Firmicutes;Clostridia;Clostridiales;Lachnospiraceae;Blautia;Blautia obeum
GCA_003471145.1	AM22	562	Bacteria;Proteobacteria;Gammaproteobacteria;Enterobacterales;Enterobacteriaceae;Escherichia;Escherichia coli
GCA_003471165.1	AM22	2292074	Bacteria;Firmicutes;Clostridia;Clostridiales;Ruminococcaceae;Ruminococcus;Ruminococcus sp. AM22-13
GCA_003471185.1	AM22	410072	Bacteria;Firmicutes;Clostridia;Clostridiales;Lachnospiraceae;Coprococcus;Coprococcus comes
GCA_003471195.1	AM22	165179	Bacteria;Bacteroidetes;Bacteroidia;Bacteroidales;Prevotellaceae;Prevotella;Prevotella copri
GCA_003471225.1	AM21	821	Bacteria;Bacteroidetes;Bacteroidia;Bacteroidales;Bacteroidaceae;Bacteroides;Bacteroides vulgatus
GCA_003471245.1	AM21	216816	Bacteria;Actinobacteria;Actinobacteria;Bifidobacteriales;Bifidobacteriaceae;Bifidobacterium;Bifidobacterium longum
GCA_003471265.1	AM21	33038	Bacteria;Firmicutes;Clostridia;Clostridiales;Lachnospiraceae;Blautia;[Ruminococcus] gnavus
GCA_003471285.1	AM21	821	Bacteria;Bacteroidetes;Bacteroidia;Bacteroidales;Bacteroidaceae;Bacteroides;Bacteroides vulgatus
GCA_003471295.1	AM20	28026	Bacteria;Actinobacteria;Actinobacteria;Bifidobacteriales;Bifidobacteriaceae;Bifidobacterium;Bifidobacterium pseudocatenulatum
GCA_003471325.1	AM20	28026	Bacteria;Actinobacteria;Actinobacteria;Bifidobacteriales;Bifidobacteriaceae;Bifidobacterium;Bifidobacterium pseudocatenulatum
GCA_003471345.1	AM20	216816	Bacteria;Actinobacteria;Actinobacteria;Bifidobacteriales;Bifidobacteriaceae;Bifidobacterium;Bifidobacterium longum
GCA_003471355.1	AM20	216816	Bacteria;Actinobacteria;Actinobacteria;Bifidobacteriales;Bifidobacteriaceae;Bifidobacterium;Bifidobacterium longum
GCA_003471385.1	AM20	216816	Bacteria;Actinobacteria;Actinobacteria;Bifidobacteriales;Bifidobacteriaceae;Bifidobacterium;Bifidobacterium longum
GCA_003471405.1	AM20	2292029	Bacteria;Actinobacteria;Coriobacteriia;Coriobacteriales;Coriobacteriaceae;Collinsella;Collinsella sp. AM20-15AC
GCA_003471415.1	AM20	28026	Bacteria;Actinobacteria;Actinobacteria;Bifidobacteriales;Bifidobacteriaceae;Bifidobacterium;Bifidobacterium pseudocatenulatum
GCA_003471445.1	AM18	2292076	Bacteria;Proteobacteria;Betaproteobacteria;Burkholderiales;Sutterellaceae;Sutterella;Sutterella sp. AM18-8-1
GCA_003471465.1	AM18	817	Bacteria;Bacteroidetes;Bacteroidia;Bacteroidales;Bacteroidaceae;Bacteroides;Bacteroides fragilis
GCA_003471485.1	AM18	2292034	Bacteria;Firmicutes;Erysipelotrichia;Erysipelotrichales;Erysipelotrichaceae;Coprobacillus;Coprobacillus sp. AM18-4LB-d2
GCA_003471505.1	AM18	28026	Bacteria;Actinobacteria;Actinobacteria;Bifidobacteriales;Bifidobacteriaceae;Bifidobacterium;Bifidobacterium pseudocatenulatum
GCA_003471525.1	AM18	28111	Bacteria;Bacteroidetes;Bacteroidia;Bacteroidales;Bacteroidaceae;Bacteroides;Bacteroides eggerthii
GCA_003471545.1	AM18	820	Bacteria;Bacteroidetes;Bacteroidia;Bacteroidales;Bacteroidaceae;Bacteroides;Bacteroides uniformis
GCA_003471555.1	AM18	1681	Bacteria;Actinobacteria;Actinobacteria;Bifidobacteriales;Bifidobacteriaceae;Bifidobacterium;Bifidobacterium bifidum
GCA_003471585.1	AM18	2292028	Bacteria;Actinobacteria;Coriobacteriia;Coriobacteriales;Coriobacteriaceae;Collinsella;Collinsella sp. AM18-10
GCA_003471595.1	AM18	1681	Bacteria;Actinobacteria;Actinobacteria;Bifidobacteriales;Bifidobacteriaceae;Bifidobacterium;Bifidobacterium bifidum
GCA_003471625.1	AM17	33038	Bacteria;Firmicutes;Clostridia;Clostridiales;Lachnospiraceae;Blautia;[Ruminococcus] gnavus
GCA_003471645.1	AM17	310297	Bacteria;Bacteroidetes;Bacteroidia;Bacteroidales;Bacteroidaceae;Bacteroides;Bacteroides plebeius
GCA_003471655.1	AM17	1639133	Bacteria;Proteobacteria;Gammaproteobacteria;Enterobacterales;Enterobacteriaceae;Citrobacter;Citrobacter portucalensis
GCA_003471685.1	AM17	37734	Bacteria;Firmicutes;Bacilli;Lactobacillales;Enterococcaceae;Enterococcus;Enterococcus casseliflavus
GCA_003471705.1	AM17	821	Bacteria;Bacteroidetes;Bacteroidia;Bacteroidales;Bacteroidaceae;Bacteroides;Bacteroides vulgatus
GCA_003471715.1	AM17	573	Bacteria;Proteobacteria;Gammaproteobacteria;Enterobacterales;Enterobacteriaceae;Klebsiella;Klebsiella pneumoniae
GCA_003471745.1	AM17	817	Bacteria;Bacteroidetes;Bacteroidia;Bacteroidales;Bacteroidaceae;Bacteroides;Bacteroides fragilis
GCA_003471765.1	AM17	2292077	Bacteria;Firmicutes;Bacilli;Lactobacillales;Enterococcaceae;Vagococcus;Vagococcus sp. AM17-17
GCA_003471775.1	AM16	821	Bacteria;Bacteroidetes;Bacteroidia;Bacteroidales;Bacteroidaceae;Bacteroides;Bacteroides vulgatus
GCA_003471795.1	AM16	165179	Bacteria;Bacteroidetes;Bacteroidia;Bacteroidales;Prevotellaceae;Prevotella;Prevotella copri
GCA_003471825.1	AM16	823	Bacteria;Bacteroidetes;Bacteroidia;Bacteroidales;Tannerellaceae;Parabacteroides;Parabacteroides distasonis
GCA_003471845.1	AM16	2292048	Bacteria;Bacteroidetes;Bacteroidia;Bacteroidales;Odoribacteraceae;Odoribacter;Odoribacter sp. AM16-33
GCA_003471865.1	AM16	550	Bacteria;Proteobacteria;Gammaproteobacteria;Enterobacterales;Enterobacteriaceae;Enterobacter;Enterobacter cloacae
GCA_003471885.1	AM16	2292002	Bacteria;Bacteroidetes;Bacteroidia;Bacteroidales;Bacteroidaceae;Bacteroides;Bacteroides sp. AM16-24
GCA_003471905.1	AM16	2292026	Bacteria;Actinobacteria;Coriobacteriia;Coriobacteriales;Coriobacteriaceae;Collinsella;Collinsella sp. AM16-21
GCA_003471915.1	AM16	216816	Bacteria;Actinobacteria;Actinobacteria;Bifidobacteriales;Bifidobacteriaceae;Bifidobacterium;Bifidobacterium longum
GCA_003471925.1	AM16	817	Bacteria;Bacteroidetes;Bacteroidia;Bacteroidales;Bacteroidaceae;Bacteroides;Bacteroides fragilis
GCA_003471965.1	AM16	544645	Bacteria;Bacteroidetes;Bacteroidia;Bacteroidales;Odoribacteraceae;Butyricimonas;Butyricimonas virosa
GCA_003471975.1	AM16	39491	Bacteria;Firmicutes;Clostridia;Clostridiales;Lachnospiraceae;other;[Eubacterium] rectale
GCA_003471985.1	AM15	2292025	Bacteria;Actinobacteria;Coriobacteriia;Coriobacteriales;Coriobacteriaceae;Collinsella;Collinsella sp. AM15-2
GCA_003472025.1	AM15	817	Bacteria;Bacteroidetes;Bacteroidia;Bacteroidales;Bacteroidaceae;Bacteroides;Bacteroides fragilis
GCA_003472045.1	AM15	823	Bacteria;Bacteroidetes;Bacteroidia;Bacteroidales;Tannerellaceae;Parabacteroides;Parabacteroides distasonis
GCA_003472055.1	AM15	818	Bacteria;Bacteroidetes;Bacteroidia;Bacteroidales;Bacteroidaceae;Bacteroides;Bacteroides thetaiotaomicron
GCA_003472085.1	AM14	28116	Bacteria;Bacteroidetes;Bacteroidia;Bacteroidales;Bacteroidaceae;Bacteroides;Bacteroides ovatus
GCA_003472095.1	AM14	1680	Bacteria;Actinobacteria;Actinobacteria;Bifidobacteriales;Bifidobacteriaceae;Bifidobacterium;Bifidobacterium adolescentis
GCA_003472125.1	AM14	821	Bacteria;Bacteroidetes;Bacteroidia;Bacteroidales;Bacteroidaceae;Bacteroides;Bacteroides vulgatus
GCA_003472145.1	AM14	28116	Bacteria;Bacteroidetes;Bacteroidia;Bacteroidales;Bacteroidaceae;Bacteroides;Bacteroides ovatus
GCA_003472155.1	AM14	39485	Bacteria;Firmicutes;Clostridia;Clostridiales;Eubacteriaceae;Eubacterium;[Eubacterium] eligens
GCA_003472185.1	AM14	46503	Bacteria;Bacteroidetes;Bacteroidia;Bacteroidales;Tannerellaceae;Parabacteroides;Parabacteroides merdae
GCA_003472195.1	AM13	817	Bacteria;Bacteroidetes;Bacteroidia;Bacteroidales;Bacteroidaceae;Bacteroides;Bacteroides fragilis
GCA_003472225.1	AM13	821	Bacteria;Bacteroidetes;Bacteroidia;Bacteroidales;Bacteroidaceae;Bacteroides;Bacteroides vulgatus
GCA_003472245.1	AM12	1680	Bacteria;Actinobacteria;Actinobacteria;Bifidobacteriales;Bifidobacteriaceae;Bifidobacterium;Bifidobacterium adolescentis
GCA_003472255.1	AM12	562	Bacteria;Proteobacteria;Gammaproteobacteria;Enterobacterales;Enterobacteriaceae;Escherichia;Escherichia coli
GCA_003472265.1	AM12	1680	Bacteria;Actinobacteria;Actinobacteria;Bifidobacteriales;Bifidobacteriaceae;Bifidobacterium;Bifidobacterium adolescentis
GCA_003472305.1	AM12	216816	Bacteria;Actinobacteria;Actinobacteria;Bifidobacteriales;Bifidobacteriaceae;Bifidobacterium;Bifidobacterium longum
GCA_003472325.1	AM12	2292023	Bacteria;Actinobacteria;Coriobacteriia;Coriobacteriales;Coriobacteriaceae;Collinsella;Collinsella sp. AM12-1
GCA_003472345.1	AM12	1681	Bacteria;Actinobacteria;Actinobacteria;Bifidobacteriales;Bifidobacteriaceae;Bifidobacterium;Bifidobacterium bifidum
GCA_003472365.1	AM11	1358	Bacteria;Firmicutes;Bacilli;Lactobacillales;Streptococcaceae;Lactococcus;Lactococcus lactis
GCA_003472385.1	AM11	2292075	Bacteria;Proteobacteria;Betaproteobacteria;Burkholderiales;Sutterellaceae;Sutterella;Sutterella sp. AM11-39
GCA_003472405.1	AM11	216816	Bacteria;Actinobacteria;Actinobacteria;Bifidobacteriales;Bifidobacteriaceae;Bifidobacterium;Bifidobacterium longum
GCA_003472415.1	AM11	28026	Bacteria;Actinobacteria;Actinobacteria;Bifidobacteriales;Bifidobacteriaceae;Bifidobacterium;Bifidobacterium pseudocatenulatum
GCA_003472445.1	AM10	28111	Bacteria;Bacteroidetes;Bacteroidia;Bacteroidales;Bacteroidaceae;Bacteroides;Bacteroides eggerthii
GCA_003472465.1	AM10	2292022	Bacteria;Actinobacteria;Coriobacteriia;Coriobacteriales;Coriobacteriaceae;Collinsella;Collinsella sp. AM10-48
GCA_003472485.1	AM10	2292021	Bacteria;Actinobacteria;Coriobacteriia;Coriobacteriales;Coriobacteriaceae;Collinsella;Collinsella sp. AM10-32
GCA_003472505.1	AM10	2292020	Bacteria;Actinobacteria;Coriobacteriia;Coriobacteriales;Coriobacteriaceae;Collinsella;Collinsella sp. AM10-27
GCA_003472525.1	AM10	2292019	Bacteria;Actinobacteria;Coriobacteriia;Coriobacteriales;Coriobacteriaceae;Collinsella;Collinsella sp. AM10-26
GCA_003472545.1	AM10	28026	Bacteria;Actinobacteria;Actinobacteria;Bifidobacteriales;Bifidobacteriaceae;Bifidobacterium;Bifidobacterium pseudocatenulatum
GCA_003472565.1	AM10	2292001	Bacteria;Bacteroidetes;Bacteroidia;Bacteroidales;Bacteroidaceae;Bacteroides;Bacteroides sp. AM10-21B
GCA_003472575.1	AM10	28026	Bacteria;Actinobacteria;Actinobacteria;Bifidobacteriales;Bifidobacteriaceae;Bifidobacterium;Bifidobacterium pseudocatenulatum
GCA_003472605.1	AM10	216816	Bacteria;Actinobacteria;Actinobacteria;Bifidobacteriales;Bifidobacteriaceae;Bifidobacterium;Bifidobacterium longum
GCA_003472615.1	AM09	1624	Bacteria;Firmicutes;Bacilli;Lactobacillales;Lactobacillaceae;Lactobacillus;Lactobacillus salivarius
GCA_003472625.1	AM09	46228	Bacteria;Firmicutes;Clostridia;Clostridiales;Ruminococcaceae;Ruminococcus;Ruminococcus lactaris
GCA_003472665.1	AM09	310297	Bacteria;Bacteroidetes;Bacteroidia;Bacteroidales;Bacteroidaceae;Bacteroides;Bacteroides plebeius
GCA_003472675.1	AM09	818	Bacteria;Bacteroidetes;Bacteroidia;Bacteroidales;Bacteroidaceae;Bacteroides;Bacteroides thetaiotaomicron
GCA_003472685.1	AM08	28026	Bacteria;Actinobacteria;Actinobacteria;Bifidobacteriales;Bifidobacteriaceae;Bifidobacterium;Bifidobacterium pseudocatenulatum
GCA_003472725.1	AM08	28026	Bacteria;Actinobacteria;Actinobacteria;Bifidobacteriales;Bifidobacteriaceae;Bifidobacterium;Bifidobacterium pseudocatenulatum
GCA_003472745.1	AM07	1776384	Bacteria;Firmicutes;Clostridia;Clostridiales;Clostridiales Family XIII. Incertae Sedis;Emergencia;Emergencia timonensis
GCA_003472765.1	AM07	2292000	Bacteria;Bacteroidetes;Bacteroidia;Bacteroidales;Bacteroidaceae;Bacteroides;Bacteroides sp. AM07-16
GCA_003472785.1	AM05	2292051	Bacteria;Actinobacteria;Coriobacteriia;Coriobacteriales;Atopobiaceae;Olsenella;Olsenella sp. AM05-7
GCA_003472805.1	AM05	2291997	Bacteria;Firmicutes;Negativicutes;Acidaminococcales;Acidaminococcaceae;Acidaminococcus;Acidaminococcus sp. AM05-11
GCA_003472815.1	AM05	2292050	Bacteria;Actinobacteria;Coriobacteriia;Coriobacteriales;Atopobiaceae;Olsenella;Olsenella sp. AM05-17
GCA_003472845.1	AF48	37734	Bacteria;Firmicutes;Bacilli;Lactobacillales;Enterococcaceae;Enterococcus;Enterococcus casseliflavus
GCA_003472865.1	AF46	821	Bacteria;Bacteroidetes;Bacteroidia;Bacteroidales;Bacteroidaceae;Bacteroides;Bacteroides vulgatus
GCA_003472875.1	AF46	47678	Bacteria;Bacteroidetes;Bacteroidia;Bacteroidales;Bacteroidaceae;Bacteroides;Bacteroides caccae
GCA_003472885.1	AF43	165179	Bacteria;Bacteroidetes;Bacteroidia;Bacteroidales;Prevotellaceae;Prevotella;Prevotella copri
GCA_003472925.1	AF42	28116	Bacteria;Bacteroidetes;Bacteroidia;Bacteroidales;Bacteroidaceae;Bacteroides;Bacteroides ovatus
GCA_003472935.1	AM15	329854	Bacteria;Bacteroidetes;Bacteroidia;Bacteroidales;Bacteroidaceae;Bacteroides;Bacteroides intestinalis
GCA_003472965.1	AM14	28116	Bacteria;Bacteroidetes;Bacteroidia;Bacteroidales;Bacteroidaceae;Bacteroides;Bacteroides ovatus
GCA_003472985.1	AM14	28111	Bacteria;Bacteroidetes;Bacteroidia;Bacteroidales;Bacteroidaceae;Bacteroides;Bacteroides eggerthii
GCA_003472995.1	AM14	820	Bacteria;Bacteroidetes;Bacteroidia;Bacteroidales;Bacteroidaceae;Bacteroides;Bacteroides uniformis
GCA_003473025.1	AM13	28026	Bacteria;Actinobacteria;Actinobacteria;Bifidobacteriales;Bifidobacteriaceae;Bifidobacterium;Bifidobacterium pseudocatenulatum
GCA_003473045.1	AM13	33038	Bacteria;Firmicutes;Clostridia;Clostridiales;Lachnospiraceae;Blautia;[Ruminococcus] gnavus
GCA_003473055.1	AM13	2292024	Bacteria;Actinobacteria;Coriobacteriia;Coriobacteriales;Coriobacteriaceae;Collinsella;Collinsella sp. AM13-34
GCA_003473085.1	AM13	821	Bacteria;Bacteroidetes;Bacteroidia;Bacteroidales;Bacteroidaceae;Bacteroides;Bacteroides vulgatus
GCA_003473105.1	AM13	1680	Bacteria;Actinobacteria;Actinobacteria;Bifidobacteriales;Bifidobacteriaceae;Bifidobacterium;Bifidobacterium adolescentis
GCA_003473115.1	AM13	28026	Bacteria;Actinobacteria;Actinobacteria;Bifidobacteriales;Bifidobacteriaceae;Bifidobacterium;Bifidobacterium pseudocatenulatum
GCA_003473145.1	AM12	1681	Bacteria;Actinobacteria;Actinobacteria;Bifidobacteriales;Bifidobacteriaceae;Bifidobacterium;Bifidobacterium bifidum
GCA_003473165.1	AM12	119858	Bacteria;Firmicutes;Bacilli;Bacillales;Bacillaceae;Bacillus;Bacillus sonorensis
GCA_003473185.1	AM12	33038	Bacteria;Firmicutes;Clostridia;Clostridiales;Lachnospiraceae;Blautia;[Ruminococcus] gnavus
GCA_003473205.1	AM11	216816	Bacteria;Actinobacteria;Actinobacteria;Bifidobacteriales;Bifidobacteriaceae;Bifidobacterium;Bifidobacterium longum
GCA_003473225.1	AM10	2292018	Bacteria;Actinobacteria;Coriobacteriia;Coriobacteriales;Coriobacteriaceae;Collinsella;Collinsella sp. AM10-11
GCA_003473245.1	AM09	2292017	Bacteria;Actinobacteria;Coriobacteriia;Coriobacteriales;Coriobacteriaceae;Collinsella;Collinsella sp. AM09-41
GCA_003473265.1	AM09	821	Bacteria;Bacteroidetes;Bacteroidia;Bacteroidales;Bacteroidaceae;Bacteroides;Bacteroides vulgatus
GCA_003473285.1	AM09	820	Bacteria;Bacteroidetes;Bacteroidia;Bacteroidales;Bacteroidaceae;Bacteroides;Bacteroides uniformis
GCA_003473295.1	AM08	2292053	Bacteria;Bacteroidetes;Bacteroidia;Bacteroidales;Tannerellaceae;Parabacteroides;Parabacteroides sp. AM08-6
GCA_003473325.1	AM07	2292073	Bacteria;Firmicutes;Clostridia;Clostridiales;Ruminococcaceae;Ruminococcus;Ruminococcus sp. AM07-21
GCA_003473345.1	AF45	1680	Bacteria;Actinobacteria;Actinobacteria;Bifidobacteriales;Bifidobacteriaceae;Bifidobacterium;Bifidobacterium adolescentis
GCA_003473355.1	AM04	2292049	Bacteria;Actinobacteria;Coriobacteriia;Coriobacteriales;Atopobiaceae;Olsenella;Olsenella sp. AM04-33
GCA_003473385.1	AF45	39488	Bacteria;Firmicutes;Clostridia;Clostridiales;Lachnospiraceae;Anaerobutyricum;Anaerobutyricum hallii
GCA_003473405.1	AF45	39485	Bacteria;Firmicutes;Clostridia;Clostridiales;Eubacteriaceae;Eubacterium;[Eubacterium] eligens
GCA_003473415.1	AF42	363265	Bacteria;Bacteroidetes;Bacteroidia;Bacteroidales;Prevotellaceae;Prevotella;Prevotella stercorea
GCA_003473445.1	AF42	39485	Bacteria;Firmicutes;Clostridia;Clostridiales;Eubacteriaceae;Eubacterium;[Eubacterium] eligens
GCA_003473465.1	AM23	88431	Bacteria;Firmicutes;Clostridia;Clostridiales;Lachnospiraceae;Dorea;Dorea longicatena
GCA_003473495.1	AM23	2293189	Bacteria;Firmicutes;Clostridia;Clostridiales;Ruminococcaceae;Ruminococcus;Ruminococcus sp. AM23-1LB
GCA_003473525.1	AM22	2292009	Bacteria;Firmicutes;Clostridia;Clostridiales;Clostridiaceae;Clostridium;Clostridium sp. AM22-16AC
GCA_003473545.1	AM22	2293024	Bacteria;Firmicutes;Clostridia;Clostridiales;Clostridiaceae;Clostridium;Clostridium sp. AM22-11AC
GCA_003473565.1	AM18	2293023	Bacteria;Firmicutes;Clostridia;Clostridiales;Clostridiaceae;Clostridium;Clostridium sp. AM18-55
GCA_003473585.1	AM18	2292005	Bacteria;Firmicutes;Clostridia;Clostridiales;Clostridiaceae;Butyricicoccus;Butyricicoccus sp. AM18-35
GCA_003473595.1	AM17	2293074	Bacteria;Firmicutes;Erysipelotrichia;Erysipelotrichales;Erysipelotrichaceae;Coprobacillus;Coprobacillus sp. AM17-34
GCA_003473625.1	AM23	2292904	Bacteria;Firmicutes;Clostridia;Clostridiales;Lachnospiraceae;other;Lachnospiraceae bacterium AM23-7LB
GCA_003473645.1	AM23	2292054	Bacteria;Bacteroidetes;Bacteroidia;Bacteroidales;Prevotellaceae;Prevotella;Prevotella sp. AM23-5
GCA_003473655.1	AM23	2293075	Bacteria;Firmicutes;Erysipelotrichia;Erysipelotrichales;Erysipelotrichaceae;Coprobacillus;Coprobacillus sp. AM23-2
GCA_003473685.1	AM22	2292970	Bacteria;Firmicutes;Clostridia;Clostridiales;Lachnospiraceae;Blautia;Blautia sp. AM22-22LB
GCA_003473695.1	AM23	2293188	Bacteria;Firmicutes;Clostridia;Clostridiales;Ruminococcaceae;Ruminococcus;Ruminococcus sp. AM23-1
GCA_003473725.1	AM21	2292903	Bacteria;Firmicutes;Clostridia;Clostridiales;Lachnospiraceae;other;Lachnospiraceae bacterium AM21-21
GCA_003473745.1	AM18	2293186	Bacteria;Firmicutes;Clostridia;Clostridiales;Ruminococcaceae;Ruminococcus;Ruminococcus sp. AM18-44
GCA_003473755.1	AM18	2292045	Bacteria;Firmicutes;Clostridia;Clostridiales;Eubacteriaceae;Eubacterium;Eubacterium sp. AM18-26
GCA_003473785.1	AM18	2293185	Bacteria;Firmicutes;Clostridia;Clostridiales;Ruminococcaceae;Ruminococcus;Ruminococcus sp. AM18-15
GCA_003473805.1	AM18	2292044	Bacteria;Firmicutes;Clostridia;Clostridiales;Eubacteriaceae;Eubacterium;Eubacterium sp. AM18-10LB-B
GCA_003473815.1	AM17	2291992	Bacteria;Firmicutes;Erysipelotrichia;Erysipelotrichales;Erysipelotrichaceae;other;Erysipelotrichaceae bacterium AM17-60
GCA_003473825.1	AM16	2292065	Bacteria;Firmicutes;Clostridia;Clostridiales;Lachnospiraceae;Roseburia;Roseburia sp. AM16-25
GCA_003473865.1	AM16	2292008	Bacteria;Firmicutes;Clostridia;Clostridiales;Clostridiaceae;Clostridium;Clostridium sp. AM16-23
GCA_003473885.1	AM13	2293099	Bacteria;Firmicutes;Clostridia;Clostridiales;Lachnospiraceae;Dorea;Dorea sp. AM13-35
GCA_003473905.1	AM12	2293183	Bacteria;Firmicutes;Clostridia;Clostridiales;Ruminococcaceae;Ruminococcus;Ruminococcus sp. AM12-48
GCA_003473925.1	AM09	2293022	Bacteria;Firmicutes;Clostridia;Clostridiales;Clostridiaceae;Clostridium;Clostridium sp. AM09-51
GCA_003473935.1	AF46	165179	Bacteria;Bacteroidetes;Bacteroidia;Bacteroidales;Prevotellaceae;Prevotella;Prevotella copri
GCA_003473955.1	AF46	817	Bacteria;Bacteroidetes;Bacteroidia;Bacteroidales;Bacteroidaceae;Bacteroides;Bacteroides fragilis
GCA_003473975.1	AF46	371601	Bacteria;Bacteroidetes;Bacteroidia;Bacteroidales;Bacteroidaceae;Bacteroides;Bacteroides xylanisolvens
GCA_003474005.1	AF45	818	Bacteria;Bacteroidetes;Bacteroidia;Bacteroidales;Bacteroidaceae;Bacteroides;Bacteroides thetaiotaomicron
GCA_003474015.1	AF45	28026	Bacteria;Actinobacteria;Actinobacteria;Bifidobacteriales;Bifidobacteriaceae;Bifidobacterium;Bifidobacterium pseudocatenulatum
GCA_003474045.1	AF45	1681	Bacteria;Actinobacteria;Actinobacteria;Bifidobacteriales;Bifidobacteriaceae;Bifidobacterium;Bifidobacterium bifidum
GCA_003474055.1	AF42	823	Bacteria;Bacteroidetes;Bacteroidia;Bacteroidales;Tannerellaceae;Parabacteroides;Parabacteroides distasonis
GCA_003474085.1	AF42	39486	Bacteria;Firmicutes;Clostridia;Clostridiales;Lachnospiraceae;Dorea;Dorea formicigenerans
GCA_003474105.1	AF42	2292078	Bacteria;Firmicutes;Negativicutes;Veillonellales;Veillonellaceae;Veillonella;Veillonella sp. AF42-16
GCA_003474125.1	AF42	820	Bacteria;Bacteroidetes;Bacteroidia;Bacteroidales;Bacteroidaceae;Bacteroides;Bacteroides uniformis
GCA_003474145.1	AF41	821	Bacteria;Bacteroidetes;Bacteroidia;Bacteroidales;Bacteroidaceae;Bacteroides;Bacteroides vulgatus
GCA_003474155.1	AF41	821	Bacteria;Bacteroidetes;Bacteroidia;Bacteroidales;Bacteroidaceae;Bacteroides;Bacteroides vulgatus
GCA_003474175.1	AF41	46506	Bacteria;Bacteroidetes;Bacteroidia;Bacteroidales;Bacteroidaceae;Bacteroides;Bacteroides stercoris
GCA_003474205.1	AF41	39485	Bacteria;Firmicutes;Clostridia;Clostridiales;Eubacteriaceae;Eubacterium;[Eubacterium] eligens
GCA_003474225.1	AF39	821	Bacteria;Bacteroidetes;Bacteroidia;Bacteroidales;Bacteroidaceae;Bacteroides;Bacteroides vulgatus
GCA_003474245.1	AF39	371601	Bacteria;Bacteroidetes;Bacteroidia;Bacteroidales;Bacteroidaceae;Bacteroides;Bacteroides xylanisolvens
GCA_003474255.1	AF39	40520	Bacteria;Firmicutes;Clostridia;Clostridiales;Lachnospiraceae;Blautia;Blautia obeum
GCA_003474285.1	AF39	2291999	Bacteria;Bacteroidetes;Bacteroidia;Bacteroidales;Bacteroidaceae;Bacteroides;Bacteroides sp. AF39-11AC
GCA_003474305.1	AF39	310297	Bacteria;Bacteroidetes;Bacteroidia;Bacteroidales;Bacteroidaceae;Bacteroides;Bacteroides plebeius
GCA_003474315.1	AF39	1402	Bacteria;Firmicutes;Bacilli;Bacillales;Bacillaceae;Bacillus;Bacillus licheniformis
GCA_003474345.1	AF38	46503	Bacteria;Bacteroidetes;Bacteroidia;Bacteroidales;Tannerellaceae;Parabacteroides;Parabacteroides merdae
GCA_003474365.1	AF38	2292015	Bacteria;Actinobacteria;Coriobacteriia;Coriobacteriales;Coriobacteriaceae;Collinsella;Collinsella sp. AF38-3AC
GCA_003474385.1	AM16	2292042	Bacteria;Actinobacteria;Coriobacteriia;Eggerthellales;Eggerthellaceae;Eggerthella;Eggerthella sp. AM16-19
GCA_003474405.1	AM09	2293249	Bacteria;Bacteroidetes;Bacteroidia;Bacteroidales;Tannerellaceae;Tannerella;Tannerella sp. AM09-19
GCA_003474415.1	AM05	2292004	Bacteria;Firmicutes;Clostridia;Clostridiales;Clostridiaceae;Butyricicoccus;Butyricicoccus sp. AM05-1
GCA_003474435.1	AF46	2292072	Bacteria;Firmicutes;Clostridia;Clostridiales;Ruminococcaceae;Ruminococcus;Ruminococcus sp. AF46-10NS
GCA_003474465.1	AF45	28116	Bacteria;Bacteroidetes;Bacteroidia;Bacteroidales;Bacteroidaceae;Bacteroides;Bacteroides ovatus
GCA_003474475.1	AF43	2293018	Bacteria;Firmicutes;Clostridia;Clostridiales;Clostridiaceae;Clostridium;Clostridium sp. AF43-10
GCA_003474485.1	AF42	1318	Bacteria;Firmicutes;Bacilli;Lactobacillales;Streptococcaceae;Streptococcus;Streptococcus parasanguinis
GCA_003474525.1	AF41	28026	Bacteria;Actinobacteria;Actinobacteria;Bifidobacteriales;Bifidobacteriaceae;Bifidobacterium;Bifidobacterium pseudocatenulatum
GCA_003474535.1	AF39	310297	Bacteria;Bacteroidetes;Bacteroidia;Bacteroidales;Bacteroidaceae;Bacteroides;Bacteroides plebeius
GCA_003474555.1	AF39	39491	Bacteria;Firmicutes;Clostridia;Clostridiales;Lachnospiraceae;other;[Eubacterium] rectale
GCA_003474585.1	AF39	2292016	Bacteria;Actinobacteria;Coriobacteriia;Coriobacteriales;Coriobacteriaceae;Collinsella;Collinsella sp. AF39-11AT
GCA_003474595.1	AF39	821	Bacteria;Bacteroidetes;Bacteroidia;Bacteroidales;Bacteroidaceae;Bacteroides;Bacteroides vulgatus
GCA_003474615.1	AF38	39491	Bacteria;Firmicutes;Clostridia;Clostridiales;Lachnospiraceae;other;[Eubacterium] rectale
GCA_003474645.1	AF38	371601	Bacteria;Bacteroidetes;Bacteroidia;Bacteroidales;Bacteroidaceae;Bacteroides;Bacteroides xylanisolvens
GCA_003474655.1	AF38	165179	Bacteria;Bacteroidetes;Bacteroidia;Bacteroidales;Prevotellaceae;Prevotella;Prevotella copri
GCA_003474665.1	AF37	2292068	Bacteria;Firmicutes;Clostridia;Clostridiales;Ruminococcaceae;Ruminococcus;Ruminococcus sp. AF37-6AT
GCA_003474705.1	AF37	40520	Bacteria;Firmicutes;Clostridia;Clostridiales;Lachnospiraceae;Blautia;Blautia obeum
GCA_003474715.1	AF37	818	Bacteria;Bacteroidetes;Bacteroidia;Bacteroidales;Bacteroidaceae;Bacteroides;Bacteroides thetaiotaomicron
GCA_003474735.1	AF36	39485	Bacteria;Firmicutes;Clostridia;Clostridiales;Eubacteriaceae;Eubacterium;[Eubacterium] eligens
GCA_003474765.1	AF36	823	Bacteria;Bacteroidetes;Bacteroidia;Bacteroidales;Tannerellaceae;Parabacteroides;Parabacteroides distasonis
GCA_003474775.1	AF36	39491	Bacteria;Firmicutes;Clostridia;Clostridiales;Lachnospiraceae;other;[Eubacterium] rectale
GCA_003474785.1	AF36	28118	Bacteria;Bacteroidetes;Bacteroidia;Bacteroidales;Odoribacteraceae;Odoribacter;Odoribacter splanchnicus
GCA_003474825.1	AF36	39777	Bacteria;Firmicutes;Negativicutes;Veillonellales;Veillonellaceae;Veillonella;Veillonella atypica
GCA_003474835.1	AF36	28026	Bacteria;Actinobacteria;Actinobacteria;Bifidobacteriales;Bifidobacteriaceae;Bifidobacterium;Bifidobacterium pseudocatenulatum
GCA_003474845.1	AF36	821	Bacteria;Bacteroidetes;Bacteroidia;Bacteroidales;Bacteroidaceae;Bacteroides;Bacteroides vulgatus
GCA_003474885.1	AF36	166486	Bacteria;Firmicutes;Clostridia;Clostridiales;Lachnospiraceae;Roseburia;Roseburia intestinalis
GCA_003474905.1	AF36	216816	Bacteria;Actinobacteria;Actinobacteria;Bifidobacteriales;Bifidobacteriaceae;Bifidobacterium;Bifidobacterium longum
GCA_003474925.1	AF35	31971	Bacteria;Firmicutes;Erysipelotrichia;Erysipelotrichales;Erysipelotrichaceae;Absiella;Absiella dolichum
GCA_003474935.1	AF35	39485	Bacteria;Firmicutes;Clostridia;Clostridiales;Eubacteriaceae;Eubacterium;[Eubacterium] eligens
GCA_003474945.1	AF35	46506	Bacteria;Bacteroidetes;Bacteroidia;Bacteroidales;Bacteroidaceae;Bacteroides;Bacteroides stercoris
GCA_003474985.1	AF35	821	Bacteria;Bacteroidetes;Bacteroidia;Bacteroidales;Bacteroidaceae;Bacteroides;Bacteroides vulgatus
GCA_003474995.1	AF35	46506	Bacteria;Bacteroidetes;Bacteroidia;Bacteroidales;Bacteroidaceae;Bacteroides;Bacteroides stercoris
GCA_003475025.1	AF35	216816	Bacteria;Actinobacteria;Actinobacteria;Bifidobacteriales;Bifidobacteriaceae;Bifidobacterium;Bifidobacterium longum
GCA_003475045.1	AF35	821	Bacteria;Bacteroidetes;Bacteroidia;Bacteroidales;Bacteroidaceae;Bacteroides;Bacteroides vulgatus
GCA_003475055.1	AF34	216816	Bacteria;Actinobacteria;Actinobacteria;Bifidobacteriales;Bifidobacteriaceae;Bifidobacterium;Bifidobacterium longum
GCA_003475065.1	AF34	33038	Bacteria;Firmicutes;Clostridia;Clostridiales;Lachnospiraceae;Blautia;[Ruminococcus] gnavus
GCA_003475105.1	AF37	39496	Bacteria;Firmicutes;Clostridia;Clostridiales;Eubacteriaceae;Eubacterium;Eubacterium ventriosum
GCA_003475115.1	AF37	2292014	Bacteria;Actinobacteria;Coriobacteriia;Coriobacteriales;Coriobacteriaceae;Collinsella;Collinsella sp. AF37-9
GCA_003475135.1	AF37	821	Bacteria;Bacteroidetes;Bacteroidia;Bacteroidales;Bacteroidaceae;Bacteroides;Bacteroides vulgatus
GCA_003475165.1	AF37	46506	Bacteria;Bacteroidetes;Bacteroidia;Bacteroidales;Bacteroidaceae;Bacteroides;Bacteroides stercoris
GCA_003475175.1	AF37	573	Bacteria;Proteobacteria;Gammaproteobacteria;Enterobacterales;Enterobacteriaceae;Klebsiella;Klebsiella pneumoniae
GCA_003475205.1	AF36	2292013	Bacteria;Actinobacteria;Coriobacteriia;Coriobacteriales;Coriobacteriaceae;Collinsella;Collinsella sp. AF36-3AT
GCA_003475215.1	AF36	39486	Bacteria;Firmicutes;Clostridia;Clostridiales;Lachnospiraceae;Dorea;Dorea formicigenerans
GCA_003475245.1	AF36	329854	Bacteria;Bacteroidetes;Bacteroidia;Bacteroidales;Bacteroidaceae;Bacteroides;Bacteroides intestinalis
GCA_003475265.1	AF35	46503	Bacteria;Bacteroidetes;Bacteroidia;Bacteroidales;Tannerellaceae;Parabacteroides;Parabacteroides merdae
GCA_003475275.1	AF35	40520	Bacteria;Firmicutes;Clostridia;Clostridiales;Lachnospiraceae;Blautia;Blautia obeum
GCA_003475305.1	AF33	46503	Bacteria;Bacteroidetes;Bacteroidia;Bacteroidales;Tannerellaceae;Parabacteroides;Parabacteroides merdae
GCA_003475325.1	AF33	2292012	Bacteria;Actinobacteria;Coriobacteriia;Coriobacteriales;Coriobacteriaceae;Collinsella;Collinsella sp. AF33-16
GCA_003475335.1	AF33	28111	Bacteria;Bacteroidetes;Bacteroidia;Bacteroidales;Bacteroidaceae;Bacteroides;Bacteroides eggerthii
GCA_003475365.1	AF33	33038	Bacteria;Firmicutes;Clostridia;Clostridiales;Lachnospiraceae;Blautia;[Ruminococcus] gnavus
GCA_003475375.1	AF32	820	Bacteria;Bacteroidetes;Bacteroidia;Bacteroidales;Bacteroidaceae;Bacteroides;Bacteroides uniformis
GCA_003475385.1	AF32	817	Bacteria;Bacteroidetes;Bacteroidia;Bacteroidales;Bacteroidaceae;Bacteroides;Bacteroides fragilis
GCA_003475425.1	AF31	47678	Bacteria;Bacteroidetes;Bacteroidia;Bacteroidales;Bacteroidaceae;Bacteroides;Bacteroides caccae
GCA_003475435.1	AF31	821	Bacteria;Bacteroidetes;Bacteroidia;Bacteroidales;Bacteroidaceae;Bacteroides;Bacteroides vulgatus
GCA_003475445.1	AF31	310297	Bacteria;Bacteroidetes;Bacteroidia;Bacteroidales;Bacteroidaceae;Bacteroides;Bacteroides plebeius
GCA_003475485.1	AF31	1034346	Bacteria;Firmicutes;Erysipelotrichia;Erysipelotrichales;Erysipelotrichaceae;Dielma;Dielma fastidiosa
GCA_003475505.1	AF31	329854	Bacteria;Bacteroidetes;Bacteroidia;Bacteroidales;Bacteroidaceae;Bacteroides;Bacteroides intestinalis
GCA_003475515.1	AF31	166486	Bacteria;Firmicutes;Clostridia;Clostridiales;Lachnospiraceae;Roseburia;Roseburia intestinalis
GCA_003475545.1	AF31	39488	Bacteria;Firmicutes;Clostridia;Clostridiales;Lachnospiraceae;Anaerobutyricum;Anaerobutyricum hallii
GCA_003475555.1	AF31	39486	Bacteria;Firmicutes;Clostridia;Clostridiales;Lachnospiraceae;Dorea;Dorea formicigenerans
GCA_003475585.1	AF31	562	Bacteria;Proteobacteria;Gammaproteobacteria;Enterobacterales;Enterobacteriaceae;Escherichia;Escherichia coli
GCA_003475605.1	AF31	2292011	Bacteria;Actinobacteria;Coriobacteriia;Coriobacteriales;Coriobacteriaceae;Collinsella;Collinsella sp. AF31-11
GCA_003475625.1	AF30	1502	Bacteria;Firmicutes;Clostridia;Clostridiales;Clostridiaceae;Clostridium;Clostridium perfringens
GCA_003475645.1	AF30	1318	Bacteria;Firmicutes;Bacilli;Lactobacillales;Streptococcaceae;Streptococcus;Streptococcus parasanguinis
GCA_003475665.1	AF29	2292010	Bacteria;Actinobacteria;Coriobacteriia;Coriobacteriales;Coriobacteriaceae;Collinsella;Collinsella sp. AF29-7AC
GCA_003475685.1	AF34	544645	Bacteria;Bacteroidetes;Bacteroidia;Bacteroidales;Odoribacteraceae;Butyricimonas;Butyricimonas virosa
GCA_003475695.1	AF34	821	Bacteria;Bacteroidetes;Bacteroidia;Bacteroidales;Bacteroidaceae;Bacteroides;Bacteroides vulgatus
GCA_003475725.1	AF33	823	Bacteria;Bacteroidetes;Bacteroidia;Bacteroidales;Tannerellaceae;Parabacteroides;Parabacteroides distasonis
GCA_003475745.1	AF33	817	Bacteria;Bacteroidetes;Bacteroidia;Bacteroidales;Bacteroidaceae;Bacteroides;Bacteroides fragilis
GCA_003475755.1	AF33	2292047	Bacteria;Firmicutes;Negativicutes;Selenomonadales;Selenomonadaceae;Mitsuokella;Mitsuokella sp. AF33-22
GCA_003475785.1	AF33	2292032	Bacteria;Firmicutes;Erysipelotrichia;Erysipelotrichales;Erysipelotrichaceae;Coprobacillus;Coprobacillus sp. AF33-1AC
GCA_003475805.1	AF33	154046	Bacteria;Firmicutes;Clostridia;Clostridiales;Clostridiaceae;Hungatella;Hungatella hathewayi
GCA_003475825.1	AF31	46503	Bacteria;Bacteroidetes;Bacteroidia;Bacteroidales;Tannerellaceae;Parabacteroides;Parabacteroides merdae
GCA_003475835.1	AF30	216816	Bacteria;Actinobacteria;Actinobacteria;Bifidobacteriales;Bifidobacteriaceae;Bifidobacterium;Bifidobacterium longum
GCA_003475865.1	AF30	216816	Bacteria;Actinobacteria;Actinobacteria;Bifidobacteriales;Bifidobacteriaceae;Bifidobacterium;Bifidobacterium longum
GCA_003477405.1	AM07	2291991	Bacteria;Firmicutes;Clostridia;Clostridiales;Ruminococcaceae;other;Ruminococcaceae bacterium AM07-15
GCA_003477415.1	AM10	2292902	Bacteria;Firmicutes;Clostridia;Clostridiales;Lachnospiraceae;other;Lachnospiraceae bacterium AM10-38
GCA_003477445.1	AF50	2293021	Bacteria;Firmicutes;Clostridia;Clostridiales;Clostridiaceae;Clostridium;Clostridium sp. AF50-3
GCA_003477465.1	AF48	2292052	Bacteria;Bacteroidetes;Bacteroidia;Bacteroidales;Tannerellaceae;Parabacteroides;Parabacteroides sp. AF48-14
GCA_003477475.1	AF45	2292071	Bacteria;Firmicutes;Clostridia;Clostridiales;Ruminococcaceae;Ruminococcus;Ruminococcus sp. AF45-4BH
GCA_003477505.1	AF42	2291990	Bacteria;Firmicutes;Clostridia;Clostridiales;Clostridiaceae;other;Clostridiaceae bacterium AF42-6
GCA_003477525.1	AF41	2292069	Bacteria;Firmicutes;Clostridia;Clostridiales;Ruminococcaceae;Ruminococcus;Ruminococcus sp. AF41-9
GCA_003477535.1	AM05	2292043	Bacteria;Firmicutes;Clostridia;Clostridiales;Eubacteriaceae;Eubacterium;Eubacterium sp. AM05-23
GCA_003477565.1	AF48	2291998	Bacteria;Bacteroidetes;Bacteroidia;Bacteroidales;Rikenellaceae;Alistipes;Alistipes sp. AF48-12
GCA_003477585.1	AF42	2292070	Bacteria;Firmicutes;Clostridia;Clostridiales;Ruminococcaceae;Ruminococcus;Ruminococcus sp. AF42-9BH
GCA_003477595.1	AF37	2293017	Bacteria;Firmicutes;Clostridia;Clostridiales;Clostridiaceae;Clostridium;Clostridium sp. AF37-7
GCA_003477605.1	AF37	2293016	Bacteria;Firmicutes;Clostridia;Clostridiales;Clostridiaceae;Clostridium;Clostridium sp. AF37-5
GCA_003477645.1	AF36	2292889	Bacteria;Firmicutes;other;other;other;other;Firmicutes bacterium AF36-3BH
GCA_003477655.1	AF36	2292888	Bacteria;Firmicutes;other;other;other;other;Firmicutes bacterium AF36-19BH
GCA_003477665.1	AF36	2293014	Bacteria;Firmicutes;Clostridia;Clostridiales;Clostridiaceae;Clostridium;Clostridium sp. AF36-18BH
GCA_003477705.1	AF36	2292041	Bacteria;Firmicutes;Clostridia;Clostridiales;Lachnospiraceae;Dorea;Dorea sp. AF36-15AT
GCA_003477715.1	AF35	2292003	Bacteria;Firmicutes;Clostridia;Clostridiales;Clostridiaceae;Butyricicoccus;Butyricicoccus sp. AF35-5AC
GCA_003477745.1	AF35	2293013	Bacteria;Firmicutes;Clostridia;Clostridiales;Clostridiaceae;Clostridium;Clostridium sp. AF35-15
GCA_003477765.1	AF34	2293107	Bacteria;Firmicutes;Clostridia;Clostridiales;Eubacteriaceae;Eubacterium;Eubacterium sp. AF34-35BH
GCA_003477775.1	AF37	2292007	Bacteria;Firmicutes;Clostridia;Clostridiales;Clostridiaceae;Clostridium;Clostridium sp. AF37-5AT
GCA_003477805.1	AF35	2293070	Bacteria;Firmicutes;Erysipelotrichia;Erysipelotrichales;Erysipelotrichaceae;Coprobacillus;Coprobacillus sp. AF35-8
GCA_003477825.1	AF34	2292033	Bacteria;Firmicutes;Erysipelotrichia;Erysipelotrichales;Erysipelotrichaceae;Coprobacillus;Coprobacillus sp. AF34-1BH
GCA_003477845.1	AF34	2293012	Bacteria;Firmicutes;Clostridia;Clostridiales;Clostridiaceae;Clostridium;Clostridium sp. AF34-13
GCA_003477865.1	AF34	2292968	Bacteria;Firmicutes;Clostridia;Clostridiales;Lachnospiraceae;Blautia;Blautia sp. AF34-10
GCA_003477885.1	AF33	2292046	Bacteria;Firmicutes;Clostridia;Clostridiales;Lachnospiraceae;Lachnotalea;Lachnotalea sp. AF33-28
GCA_003477905.1	AF33	2293176	Bacteria;Firmicutes;Clostridia;Clostridiales;Ruminococcaceae;Ruminococcus;Ruminococcus sp. AF33-11BH
GCA_003477925.1	AF32	2293010	Bacteria;Firmicutes;Clostridia;Clostridiales;Clostridiaceae;Clostridium;Clostridium sp. AF32-7AC
GCA_003477935.1	AF32	2292006	Bacteria;Firmicutes;Clostridia;Clostridiales;Clostridiaceae;Clostridium;Clostridium sp. AF32-12BH
GCA_003477965.1	AF31	2293069	Bacteria;Firmicutes;Erysipelotrichia;Erysipelotrichales;Erysipelotrichaceae;Coprobacillus;Coprobacillus sp. AF31-1BH
GCA_003477985.1	AF31	2292067	Bacteria;Firmicutes;Clostridia;Clostridiales;Ruminococcaceae;Ruminococcus;Ruminococcus sp. AF31-16BH
GCA_003477995.1	OF04	2292281	Bacteria;Bacteroidetes;Bacteroidia;Bacteroidales;Bacteroidaceae;Bacteroides;Bacteroides sp. OF04-15BH
GCA_003478025.1	OF03	2293083	Bacteria;Firmicutes;Erysipelotrichia;Erysipelotrichales;Erysipelotrichaceae;Coprobacillus;Coprobacillus sp. OF03-2AA
GCA_003478035.1	OF03	2292308	Bacteria;Firmicutes;Clostridia;Clostridiales;Clostridiaceae;Clostridium;Clostridium sp. OF03-18AA
GCA_003478065.1	OF02	2293228	Bacteria;Firmicutes;Clostridia;Clostridiales;Ruminococcaceae;Ruminococcus;Ruminococcus sp. OF02-6
GCA_003478085.1	OF01	2292348	Bacteria;Firmicutes;Clostridia;Clostridiales;Lachnospiraceae;Eisenbergiella;Eisenbergiella sp. OF01-20
GCA_003478095.1	AF34	2293011	Bacteria;Firmicutes;Clostridia;Clostridiales;Clostridiaceae;Clostridium;Clostridium sp. AF34-10BH
GCA_003478105.1	AF31	2291989	Bacteria;Firmicutes;Clostridia;Clostridiales;Clostridiaceae;other;Clostridiaceae bacterium AF31-3BH
GCA_003478145.1	AF29	2293009	Bacteria;Firmicutes;Clostridia;Clostridiales;Clostridiaceae;Clostridium;Clostridium sp. AF29-8BH
GCA_003478165.1	OF01	2292286	Bacteria;Firmicutes;Clostridia;Clostridiales;Lachnospiraceae;Blautia;Blautia sp. OF01-4LB
GCA_003478175.1	OF03	2292356	Bacteria;Firmicutes;Clostridia;Clostridiales;Ruminococcaceae;Faecalibacterium;Faecalibacterium sp. OF03-6AC
GCA_003478205.1	AM59	2292897	Bacteria;Firmicutes;other;other;other;other;Firmicutes bacterium AM59-13
GCA_003478225.1	AM54	2293038	Bacteria;Firmicutes;Clostridia;Clostridiales;Clostridiaceae;Clostridium;Clostridium sp. AM54-37XD
GCA_003478235.1	AM54	2293037	Bacteria;Firmicutes;Clostridia;Clostridiales;Clostridiaceae;Clostridium;Clostridium sp. AM54-14XD
GCA_003478265.1	AM54	2293225	Bacteria;Firmicutes;Clostridia;Clostridiales;Ruminococcaceae;Ruminococcus;Ruminococcus sp. AM54-14NS
GCA_003478275.1	AM51	2292366	Bacteria;Firmicutes;Clostridia;Clostridiales;Lachnospiraceae;Roseburia;Roseburia sp. AM51-8
GCA_003478285.1	AM51	2293036	Bacteria;Firmicutes;Clostridia;Clostridiales;Clostridiaceae;Clostridium;Clostridium sp. AM51-4
GCA_003478325.1	AM50	2293224	Bacteria;Firmicutes;Clostridia;Clostridiales;Ruminococcaceae;Ruminococcus;Ruminococcus sp. AM50-15BH
GCA_003478335.1	AM49	2293035	Bacteria;Firmicutes;Clostridia;Clostridiales;Clostridiaceae;Clostridium;Clostridium sp. AM49-4BH
GCA_003478355.1	AM48	2292271	Bacteria;Firmicutes;Clostridia;Clostridiales;Lachnospiraceae;other;Lachnospiraceae bacterium AM48-27BH
GCA_003478385.1	AF29	2293068	Bacteria;Firmicutes;Erysipelotrichia;Erysipelotrichales;Erysipelotrichaceae;Coprobacillus;Coprobacillus sp. AF29-3BH
GCA_003478405.1	AF28	2292234	Bacteria;Firmicutes;Clostridia;Clostridiales;Ruminococcaceae;Faecalibacterium;Faecalibacterium sp. AF28-13AC
GCA_003478415.1	AF27	2293008	Bacteria;Firmicutes;Clostridia;Clostridiales;Clostridiaceae;Clostridium;Clostridium sp. AF27-5AA
GCA_003478445.1	AM59	2293138	Bacteria;Firmicutes;Clostridia;Clostridiales;Lachnospiraceae;Roseburia;Roseburia sp. AM59-24XD
GCA_003478455.1	AM48	2293034	Bacteria;Firmicutes;Clostridia;Clostridiales;Clostridiaceae;Clostridium;Clostridium sp. AM48-13
GCA_003478475.1	AF29	2292179	Bacteria;Firmicutes;Clostridia;Clostridiales;Clostridiaceae;other;Clostridiaceae bacterium AF29-16BH
GCA_003478505.1	AF27	2292206	Bacteria;Firmicutes;Clostridia;Clostridiales;Clostridiaceae;Clostridium;Clostridium sp. AF27-2AA
GCA_003478515.1	AF25	2293134	Bacteria;Firmicutes;Clostridia;Clostridiales;Lachnospiraceae;Roseburia;Roseburia sp. AF25-18LB
GCA_003478525.1	AF25	2293166	Bacteria;Firmicutes;Clostridia;Clostridiales;Ruminococcaceae;Ruminococcus;Ruminococcus sp. AF25-23LB
GCA_003478565.1	AF25	2292965	Bacteria;Firmicutes;Clostridia;Clostridiales;Lachnospiraceae;Blautia;Blautia sp. AF25-12LB
GCA_003478575.1	AF24	2293097	Bacteria;Firmicutes;Clostridia;Clostridiales;Lachnospiraceae;Dorea;Dorea sp. AF24-7LB
GCA_003478605.1	AF24	2292252	Bacteria;Firmicutes;Clostridia;Clostridiales;Ruminococcaceae;Ruminococcus;Ruminococcus sp. AF24-32LB
GCA_003478615.1	AF24	2293007	Bacteria;Firmicutes;Clostridia;Clostridiales;Clostridiaceae;Clostridium;Clostridium sp. AF24-2LB
GCA_003478645.1	AF24	2292199	Bacteria;Firmicutes;Clostridia;Clostridiales;Clostridiaceae;Butyricicoccus;Butyricicoccus sp. AF24-19AC
GCA_003478665.1	AF23	2293006	Bacteria;Firmicutes;Clostridia;Clostridiales;Clostridiaceae;Clostridium;Clostridium sp. AF23-8
GCA_003478685.1	AF22	2292887	Bacteria;Firmicutes;other;other;other;other;Firmicutes bacterium AF22-6AC
GCA_003478705.1	AF22	2292964	Bacteria;Firmicutes;Clostridia;Clostridiales;Lachnospiraceae;Blautia;Blautia sp. AF22-5LB
GCA_003478725.1	AF22	2293004	Bacteria;Firmicutes;Clostridia;Clostridiales;Clostridiaceae;Clostridium;Clostridium sp. AF22-10
GCA_003478745.1	AF21	2292230	Bacteria;Firmicutes;Erysipelotrichia;Erysipelotrichales;Erysipelotrichaceae;Coprobacillus;Coprobacillus sp. AF21-8LB
GCA_003478765.1	AF21	2292251	Bacteria;Firmicutes;Clostridia;Clostridiales;Ruminococcaceae;Ruminococcus;Ruminococcus sp. AF21-42
GCA_003478775.1	AF21	2292250	Bacteria;Firmicutes;Clostridia;Clostridiales;Ruminococcaceae;Ruminococcus;Ruminococcus sp. AF21-3
GCA_003478795.1	AF21	2293003	Bacteria;Firmicutes;Clostridia;Clostridiales;Clostridiaceae;Clostridium;Clostridium sp. AF21-20LB
GCA_003478825.1	AF21	2292243	Bacteria;Firmicutes;Clostridia;Clostridiales;Peptostreptococcaceae;Peptoclostridium;Peptoclostridium sp. AF21-18
GCA_003478845.1	AF25	2293167	Bacteria;Firmicutes;Clostridia;Clostridiales;Ruminococcaceae;Ruminococcus;Ruminococcus sp. AF25-28AC
GCA_003478855.1	AF25	2293135	Bacteria;Firmicutes;Clostridia;Clostridiales;Lachnospiraceae;Roseburia;Roseburia sp. AF25-25LB
GCA_003478875.1	AF25	2293133	Bacteria;Firmicutes;Clostridia;Clostridiales;Lachnospiraceae;Roseburia;Roseburia sp. AF25-15LB
GCA_003478905.1	AF22	2292198	Bacteria;Firmicutes;Clostridia;Clostridiales;Clostridiaceae;Butyricicoccus;Butyricicoccus sp. AF22-28AC
GCA_003478915.1	AF25	2293132	Bacteria;Firmicutes;Clostridia;Clostridiales;Lachnospiraceae;Roseburia;Roseburia sp. AF25-13LB
GCA_003478935.1	AF25	2292181	Bacteria;Firmicutes;other;other;other;other;Firmicutes bacterium AF25-13AC
GCA_003478965.1	AF20	2292205	Bacteria;Firmicutes;Clostridia;Clostridiales;Clostridiaceae;Clostridium;Clostridium sp. AF20-17LB
GCA_003478985.1	AF20	2293160	Bacteria;Firmicutes;Clostridia;Clostridiales;Ruminococcaceae;Ruminococcus;Ruminococcus sp. AF20-12LB
GCA_003478995.1	AF19	2292244	Bacteria;Firmicutes;Clostridia;Clostridiales;Ruminococcaceae;Pseudoflavonifractor;Pseudoflavonifractor sp. AF19-9AC
GCA_003479025.1	AF19	2292963	Bacteria;Firmicutes;Clostridia;Clostridiales;Lachnospiraceae;Blautia;Blautia sp. AF19-34
GCA_003479045.1	AF19	2293065	Bacteria;Firmicutes;Erysipelotrichia;Erysipelotrichales;Erysipelotrichaceae;Coprobacillus;Coprobacillus sp. AF19-3
GCA_003479065.1	AF19	2293158	Bacteria;Firmicutes;Clostridia;Clostridiales;Ruminococcaceae;Ruminococcus;Ruminococcus sp. AF19-29
GCA_003479085.1	AF19	2292204	Bacteria;Firmicutes;Clostridia;Clostridiales;Clostridiaceae;Clostridium;Clostridium sp. AF19-22AC
GCA_003479105.1	AF19	2292962	Bacteria;Firmicutes;Clostridia;Clostridiales;Lachnospiraceae;Blautia;Blautia sp. AF19-13LB
GCA_003479125.1	AF19	2293106	Bacteria;Firmicutes;Clostridia;Clostridiales;Eubacteriaceae;Eubacterium;Eubacterium sp. AF19-12LB
GCA_003479145.1	AF18	2292242	Bacteria;Bacteroidetes;Bacteroidia;Bacteroidales;Tannerellaceae;Parabacteroides;Parabacteroides sp. AF18-52
GCA_003479155.1	AF19	2292960	Bacteria;Firmicutes;Clostridia;Clostridiales;Lachnospiraceae;Blautia;Blautia sp. AF19-1
GCA_003479185.1	AF17	2292959	Bacteria;Firmicutes;Clostridia;Clostridiales;Lachnospiraceae;Blautia;Blautia sp. AF17-9LB
GCA_003479205.1	AF17	2292241	Bacteria;Bacteroidetes;Bacteroidia;Bacteroidales;Tannerellaceae;Parabacteroides;Parabacteroides sp. AF17-28
GCA_003479215.1	AF17	2293000	Bacteria;Firmicutes;Clostridia;Clostridiales;Clostridiaceae;Clostridium;Clostridium sp. AF17-2
GCA_003479245.1	AF17	2293151	Bacteria;Firmicutes;Clostridia;Clostridiales;Ruminococcaceae;Ruminococcus;Ruminococcus sp. AF17-12
GCA_003479265.1	AF19	2292886	Bacteria;Firmicutes;other;other;other;other;Firmicutes bacterium AF19-2LB
GCA_003479275.1	AF20	2293002	Bacteria;Firmicutes;Clostridia;Clostridiales;Clostridiaceae;Clostridium;Clostridium sp. AF20-7
GCA_003479305.1	AF17	2292190	Bacteria;Bacteroidetes;Bacteroidia;Bacteroidales;Rikenellaceae;Alistipes;Alistipes sp. AF17-16
GCA_003479325.1	AF18	2292182	Bacteria;Firmicutes;Clostridia;Clostridiales;Clostridiaceae;other;Clostridiaceae bacterium AF18-31LB
GCA_003479335.1	AF18	2292203	Bacteria;Firmicutes;Clostridia;Clostridiales;Clostridiaceae;Clostridium;Clostridium sp. AF18-27
GCA_003479365.1	AF16	2293088	Bacteria;Firmicutes;Clostridia;Clostridiales;Lachnospiraceae;Coprococcus;Coprococcus sp. AF16-5
GCA_003479375.1	AF16	2292192	Bacteria;Bacteroidetes;Bacteroidia;Bacteroidales;Bacteroidaceae;Bacteroides;Bacteroides sp. AF16-49
GCA_003479405.1	AF16	2293104	Bacteria;Firmicutes;Clostridia;Clostridiales;Eubacteriaceae;Eubacterium;Eubacterium sp. AF16-48
GCA_003479425.1	AF15	2292236	Bacteria;Bacteroidetes;Bacteroidia;Bacteroidales;Odoribacteraceae;Odoribacter;Odoribacter sp. AF15-53
GCA_003479435.1	AF15	2293103	Bacteria;Firmicutes;Clostridia;Clostridiales;Eubacteriaceae;Eubacterium;Eubacterium sp. AF15-50
GCA_003479465.1	AF15	2292197	Bacteria;Firmicutes;Clostridia;Clostridiales;Clostridiaceae;Butyricicoccus;Butyricicoccus sp. AF15-40
GCA_003479485.1	AF15	2293061	Bacteria;Firmicutes;Erysipelotrichia;Erysipelotrichales;Erysipelotrichaceae;Coprobacillus;Coprobacillus sp. AF15-30
GCA_003479505.1	AF15	2293128	Bacteria;Firmicutes;Clostridia;Clostridiales;Lachnospiraceae;Roseburia;Roseburia sp. AF15-21
GCA_003479515.1	AF14	2292240	Bacteria;Bacteroidetes;Bacteroidia;Bacteroidales;Tannerellaceae;Parabacteroides;Parabacteroides sp. AF14-59
GCA_003479545.1	AF13	2293060	Bacteria;Firmicutes;Erysipelotrichia;Erysipelotrichales;Erysipelotrichaceae;Coprobacillus;Coprobacillus sp. AF13-4LB
GCA_003479565.1	AF12	2292200	Bacteria;Firmicutes;Clostridia;Clostridiales;Clostridiaceae;Clostridium;Clostridium sp. AF12-19
GCA_003479575.1	AF13	2293058	Bacteria;Firmicutes;Erysipelotrichia;Erysipelotrichales;Erysipelotrichaceae;Coprobacillus;Coprobacillus sp. AF13-15
GCA_003479605.1	AF12	2293127	Bacteria;Firmicutes;Clostridia;Clostridiales;Lachnospiraceae;Roseburia;Roseburia sp. AF12-17LB
GCA_003479625.1	AF14	2293147	Bacteria;Firmicutes;Clostridia;Clostridiales;Ruminococcaceae;Ruminococcus;Ruminococcus sp. AF14-5
GCA_003479635.1	AF14	2292914	Bacteria;Bacteroidetes;Bacteroidia;Bacteroidales;Bacteroidaceae;Bacteroides;Bacteroides sp. AF14-46
GCA_003479665.1	AF14	2292958	Bacteria;Firmicutes;Clostridia;Clostridiales;Lachnospiraceae;Blautia;Blautia sp. AF14-40
GCA_003479685.1	AF13	2293059	Bacteria;Firmicutes;Erysipelotrichia;Erysipelotrichales;Erysipelotrichaceae;Coprobacillus;Coprobacillus sp. AF13-25
GCA_003479705.1	AF13	2292195	Bacteria;Firmicutes;Clostridia;Clostridiales;Lachnospiraceae;Blautia;Blautia sp. AF13-16
GCA_003479725.1	AF12	2292201	Bacteria;Firmicutes;Clostridia;Clostridiales;Clostridiaceae;Clostridium;Clostridium sp. AF12-28
GCA_003479745.1	AF10	2292196	Bacteria;Firmicutes;Clostridia;Clostridiales;Clostridiaceae;Butyricicoccus;Butyricicoccus sp. AF10-3
GCA_003479765.1	AF10	2292180	Bacteria;Firmicutes;Clostridia;Clostridiales;Ruminococcaceae;other;Ruminococcaceae bacterium AF10-16
GCA_003479775.1	AF09	2293057	Bacteria;Firmicutes;Erysipelotrichia;Erysipelotrichales;Erysipelotrichaceae;Coprobacillus;Coprobacillus sp. AF09-1A
GCA_003479805.1	AF08	2292211	Bacteria;Actinobacteria;Coriobacteriia;Coriobacteriales;Coriobacteriaceae;Collinsella;Collinsella sp. AF08-23
GCA_003479825.1	AF04	2293248	Bacteria;Bacteroidetes;Bacteroidia;Bacteroidales;Tannerellaceae;Tannerella;Tannerella sp. AF04-6
GCA_003479845.1	AF02	2292993	Bacteria;Firmicutes;Clostridia;Clostridiales;Clostridiaceae;Clostridium;Clostridium sp. AF02-29
GCA_003479865.1	AM47	2292979	Bacteria;Firmicutes;Clostridia;Clostridiales;Lachnospiraceae;Blautia;Blautia sp. AM47-4
GCA_003479885.1	AM46	2292978	Bacteria;Firmicutes;Clostridia;Clostridiales;Lachnospiraceae;Blautia;Blautia sp. AM46-5
GCA_003479895.1	AM45	2293219	Bacteria;Firmicutes;Clostridia;Clostridiales;Ruminococcaceae;Ruminococcus;Ruminococcus sp. AM45-9BH
GCA_003479915.1	AM46	2293220	Bacteria;Firmicutes;Clostridia;Clostridiales;Ruminococcaceae;Ruminococcus;Ruminococcus sp. AM46-18
GCA_003479935.1	AM45	2292306	Bacteria;Firmicutes;Clostridia;Clostridiales;Clostridiaceae;Clostridium;Clostridium sp. AM45-5
GCA_003479965.1	AM45	2293218	Bacteria;Firmicutes;Clostridia;Clostridiales;Ruminococcaceae;Ruminococcus;Ruminococcus sp. AM45-2
GCA_003479985.1	AM43	2293032	Bacteria;Firmicutes;Clostridia;Clostridiales;Clostridiaceae;Clostridium;Clostridium sp. AM43-3BH
GCA_003480005.1	AM46	2292977	Bacteria;Firmicutes;Clostridia;Clostridiales;Lachnospiraceae;Blautia;Blautia sp. AM46-3MH
GCA_003480025.1	AM46	2293033	Bacteria;Firmicutes;Clostridia;Clostridiales;Clostridiaceae;Clostridium;Clostridium sp. AM46-21
GCA_003480035.1	AM44	2293217	Bacteria;Firmicutes;Clostridia;Clostridiales;Ruminococcaceae;Ruminococcus;Ruminococcus sp. AM44-9AT
GCA_003480065.1	AM43	2292895	Bacteria;Firmicutes;other;other;other;other;Firmicutes bacterium AM43-11BH
GCA_003480085.1	AM42	2292297	Bacteria;Firmicutes;Clostridia;Clostridiales;Clostridiaceae;Butyricicoccus;Butyricicoccus sp. AM42-5AC
GCA_003480105.1	AM42	2292305	Bacteria;Firmicutes;Clostridia;Clostridiales;Clostridiaceae;Clostridium;Clostridium sp. AM42-4
GCA_003480125.1	AM42	2293031	Bacteria;Firmicutes;Clostridia;Clostridiales;Clostridiaceae;Clostridium;Clostridium sp. AM42-36
GCA_003480145.1	AM42	2292372	Bacteria;Firmicutes;Clostridia;Clostridiales;Ruminococcaceae;Ruminococcus;Ruminococcus sp. AM42-11
GCA_003480165.1	AM41	2292893	Bacteria;Firmicutes;other;other;other;other;Firmicutes bacterium AM41-11
GCA_003480185.1	AM40	2293212	Bacteria;Firmicutes;Clostridia;Clostridiales;Ruminococcaceae;Ruminococcus;Ruminococcus sp. AM40-10AC
GCA_003480205.1	AM36	2293208	Bacteria;Firmicutes;Clostridia;Clostridiales;Ruminococcaceae;Ruminococcus;Ruminococcus sp. AM36-17
GCA_003480225.1	AM34	2293030	Bacteria;Firmicutes;Clostridia;Clostridiales;Clostridiaceae;Clostridium;Clostridium sp. AM34-9AC
GCA_003480245.1	AM42	2292976	Bacteria;Firmicutes;Clostridia;Clostridiales;Lachnospiraceae;Blautia;Blautia sp. AM42-2
GCA_003480255.1	AM42	2293102	Bacteria;Firmicutes;Erysipelotrichia;Erysipelotrichales;Erysipelotrichaceae;Erysipelatoclostridium;Erysipelatoclostridium sp. AM42-17
GCA_003480285.1	AM42	2293215	Bacteria;Firmicutes;Clostridia;Clostridiales;Ruminococcaceae;Ruminococcus;Ruminococcus sp. AM42-10AC
GCA_003480305.1	AM34	2293207	Bacteria;Firmicutes;Clostridia;Clostridiales;Ruminococcaceae;Ruminococcus;Ruminococcus sp. AM34-9LB
GCA_003480315.1	AM33	2292304	Bacteria;Firmicutes;Clostridia;Clostridiales;Clostridiaceae;Clostridium;Clostridium sp. AM33-3
GCA_003480345.1	AM32	2293029	Bacteria;Firmicutes;Clostridia;Clostridiales;Clostridiaceae;Clostridium;Clostridium sp. AM32-2
GCA_003480365.1	AM32	2292296	Bacteria;Firmicutes;Clostridia;Clostridiales;Clostridiaceae;Butyricicoccus;Butyricicoccus sp. AM32-19
GCA_003480375.1	AM32	2293204	Bacteria;Firmicutes;Clostridia;Clostridiales;Ruminococcaceae;Ruminococcus;Ruminococcus sp. AM32-17LB
GCA_003480405.1	AM32	2293080	Bacteria;Firmicutes;Erysipelotrichia;Erysipelotrichales;Erysipelotrichaceae;Coprobacillus;Coprobacillus sp. AM32-11LB
GCA_003480425.1	AM31	2292892	Bacteria;Firmicutes;other;other;other;other;Firmicutes bacterium AM31-12AC
GCA_003480435.1	AM30	2292303	Bacteria;Firmicutes;Clostridia;Clostridiales;Clostridiaceae;Clostridium;Clostridium sp. AM30-24
GCA_003480465.1	AM29	2292891	Bacteria;Firmicutes;other;other;other;other;Firmicutes bacterium AM29-6AC
GCA_003480485.1	AM29	2292295	Bacteria;Firmicutes;Clostridia;Clostridiales;Clostridiaceae;Butyricicoccus;Butyricicoccus sp. AM29-23AC
GCA_003480495.1	AM29	2292370	Bacteria;Firmicutes;Clostridia;Clostridiales;Ruminococcaceae;Ruminococcus;Ruminococcus sp. AM29-26
GCA_003480505.1	AM29	2293198	Bacteria;Firmicutes;Clostridia;Clostridiales;Ruminococcaceae;Ruminococcus;Ruminococcus sp. AM29-12LB
GCA_003480545.1	AM29	2293028	Bacteria;Firmicutes;Clostridia;Clostridiales;Clostridiaceae;Clostridium;Clostridium sp. AM29-11AC
GCA_003480555.1	AM29	2292975	Bacteria;Firmicutes;Clostridia;Clostridiales;Lachnospiraceae;Blautia;Blautia sp. AM29-29
GCA_003480585.1	AM29	2293079	Bacteria;Firmicutes;Erysipelotrichia;Erysipelotrichales;Erysipelotrichaceae;Coprobacillus;Coprobacillus sp. AM29-13
GCA_003480605.1	AM28	2292369	Bacteria;Firmicutes;Clostridia;Clostridiales;Ruminococcaceae;Ruminococcus;Ruminococcus sp. AM28-41
GCA_003480615.1	AM28	2292294	Bacteria;Firmicutes;Clostridia;Clostridiales;Clostridiaceae;Butyricicoccus;Butyricicoccus sp. AM28-25
GCA_003480625.1	AM28	2292269	Bacteria;Firmicutes;Clostridia;Clostridiales;Ruminococcaceae;other;Ruminococcaceae bacterium AM28-23LB
GCA_003480665.1	AM28	2293027	Bacteria;Firmicutes;Clostridia;Clostridiales;Clostridiaceae;Clostridium;Clostridium sp. AM28-20LB
GCA_003480675.1	AM28	2293078	Bacteria;Firmicutes;Erysipelotrichia;Erysipelotrichales;Erysipelotrichaceae;Coprobacillus;Coprobacillus sp. AM28-15LB
GCA_003480695.1	AM28	2292972	Bacteria;Firmicutes;Clostridia;Clostridiales;Lachnospiraceae;Blautia;Blautia sp. AM28-10
GCA_003480725.1	AM27	2292288	Bacteria;Firmicutes;Clostridia;Clostridiales;Clostridiaceae;other;Clostridiaceae bacterium AM27-36LB
GCA_003480745.1	AM27	2293026	Bacteria;Firmicutes;Clostridia;Clostridiales;Clostridiaceae;Clostridium;Clostridium sp. AM27-31LB
GCA_003480765.1	AM27	2293192	Bacteria;Firmicutes;Clostridia;Clostridiales;Ruminococcaceae;Ruminococcus;Ruminococcus sp. AM27-16
GCA_003480775.1	AM26	2292906	Bacteria;Firmicutes;Clostridia;Clostridiales;Lachnospiraceae;other;Lachnospiraceae bacterium AM26-1LB
GCA_003480785.1	AM26	2293190	Bacteria;Firmicutes;Clostridia;Clostridiales;Ruminococcaceae;Ruminococcus;Ruminococcus sp. AM26-12LB
GCA_003480825.1	AM25	2292905	Bacteria;Firmicutes;Clostridia;Clostridiales;Lachnospiraceae;other;Lachnospiraceae bacterium AM25-27
GCA_003480845.1	TM10	2292990	Bacteria;Firmicutes;Clostridia;Clostridiales;Lachnospiraceae;Blautia;Blautia sp. TM10-2
GCA_003480855.1	TM10	2292302	Bacteria;Firmicutes;Clostridia;Clostridiales;Clostridiaceae;Butyricicoccus;Butyricicoccus sp. TM10-16AC
GCA_003480885.1	TM09	2293244	Bacteria;Firmicutes;Clostridia;Clostridiales;Ruminococcaceae;Ruminococcus;Ruminococcus sp. TM09-4
GCA_003480905.1	AM28	2292973	Bacteria;Firmicutes;Clostridia;Clostridiales;Lachnospiraceae;Blautia;Blautia sp. AM28-27
GCA_003480915.1	TM07	2292363	Bacteria;Bacteroidetes;Bacteroidia;Bacteroidales;Tannerellaceae;Parabacteroides;Parabacteroides sp. TM07-1AC
GCA_003480945.1	AM27	2292293	Bacteria;Firmicutes;Clostridia;Clostridiales;Clostridiaceae;Butyricicoccus;Butyricicoccus sp. AM27-36
GCA_003480955.1	AM27	2293025	Bacteria;Firmicutes;Clostridia;Clostridiales;Clostridiaceae;Clostridium;Clostridium sp. AM27-28
GCA_003480975.1	AM27	2292277	Bacteria;Firmicutes;Erysipelotrichia;Erysipelotrichales;Erysipelotrichaceae;Absiella;Absiella sp. AM27-20
GCA_003481005.1	TM09	2292898	Bacteria;Firmicutes;other;other;other;other;Firmicutes bacterium TM09-10
GCA_003481015.1	TM06	2293054	Bacteria;Firmicutes;Clostridia;Clostridiales;Clostridiaceae;Clostridium;Clostridium sp. TM06-18
GCA_003481045.1	TF11	2293241	Bacteria;Firmicutes;Clostridia;Clostridiales;Ruminococcaceae;Ruminococcus;Ruminococcus sp. TF11-2AC
GCA_003481065.1	TF11	2293053	Bacteria;Firmicutes;Clostridia;Clostridiales;Clostridiaceae;Clostridium;Clostridium sp. TF11-13AC
GCA_003481085.1	TF11	2293096	Bacteria;Firmicutes;Clostridia;Clostridiales;Lachnospiraceae;Coprococcus;Coprococcus sp. TF11-13
GCA_003481105.1	TF10	2292907	Bacteria;Firmicutes;Clostridia;Clostridiales;Lachnospiraceae;other;Lachnospiraceae bacterium TF10-8AT
GCA_003481115.1	TF10	2293085	Bacteria;Firmicutes;Erysipelotrichia;Erysipelotrichales;Erysipelotrichaceae;Coprobacillus;Coprobacillus sp. TF10-10
GCA_003481145.1	TF06	2292270	Bacteria;Firmicutes;Clostridia;Clostridiales;Ruminococcaceae;other;Ruminococcaceae bacterium TF06-43
GCA_003481165.1	TF06	2293051	Bacteria;Firmicutes;Clostridia;Clostridiales;Clostridiaceae;Clostridium;Clostridium sp. TF06-15AC
GCA_003481175.1	TF12	2292989	Bacteria;Firmicutes;Clostridia;Clostridiales;Lachnospiraceae;Blautia;Blautia sp. TF12-31AT
GCA_003481205.1	TF12	2292988	Bacteria;Firmicutes;Clostridia;Clostridiales;Lachnospiraceae;Blautia;Blautia sp. TF12-12AT
GCA_003481215.1	TF11	2292987	Bacteria;Firmicutes;Clostridia;Clostridiales;Lachnospiraceae;Blautia;Blautia sp. TF11-31AT
GCA_003481245.1	TF10	2292986	Bacteria;Firmicutes;Clostridia;Clostridiales;Lachnospiraceae;Blautia;Blautia sp. TF10-30
GCA_003481265.1	TF07	1891238	Bacteria;Proteobacteria;Betaproteobacteria;Burkholderiales;other;other;Burkholderiales bacterium
GCA_003481275.1	TF08	2293052	Bacteria;Firmicutes;Clostridia;Clostridiales;Clostridiaceae;Clostridium;Clostridium sp. TF08-15
GCA_003481285.1	TF06	2293237	Bacteria;Firmicutes;Clostridia;Clostridiales;Ruminococcaceae;Ruminococcus;Ruminococcus sp. TF06-23
GCA_003481325.1	TF01	2293050	Bacteria;Firmicutes;Clostridia;Clostridiales;Clostridiaceae;Clostridium;Clostridium sp. TF01-11
GCA_003481335.1	OM08	2293049	Bacteria;Firmicutes;Clostridia;Clostridiales;Clostridiaceae;Clostridium;Clostridium sp. OM08-29
GCA_003481355.1	OM07	2293100	Bacteria;Firmicutes;Clostridia;Clostridiales;Lachnospiraceae;Dorea;Dorea sp. OM07-5
GCA_003481385.1	OM07	2292900	Bacteria;Firmicutes;other;other;other;other;Firmicutes bacterium OM07-11
GCA_003481395.1	OM07	2293047	Bacteria;Firmicutes;Clostridia;Clostridiales;Clostridiaceae;Clostridium;Clostridium sp. OM07-10AC
GCA_003481425.1	OM06	2292984	Bacteria;Firmicutes;Clostridia;Clostridiales;Lachnospiraceae;Blautia;Blautia sp. OM06-15AC
GCA_003481445.1	OM05	2293046	Bacteria;Firmicutes;Clostridia;Clostridiales;Clostridiaceae;Clostridium;Clostridium sp. OM05-9BH
GCA_003481455.1	OM05	2292983	Bacteria;Firmicutes;Clostridia;Clostridiales;Lachnospiraceae;Blautia;Blautia sp. OM05-6
GCA_003481465.1	OM05	2293045	Bacteria;Firmicutes;Clostridia;Clostridiales;Clostridiaceae;Clostridium;Clostridium sp. OM05-9
GCA_003481505.1	OM05	2293043	Bacteria;Firmicutes;Clostridia;Clostridiales;Clostridiaceae;Clostridium;Clostridium sp. OM05-5BH
GCA_003481515.1	OM08	2292376	Bacteria;Firmicutes;Clostridia;Clostridiales;Ruminococcaceae;Ruminococcus;Ruminococcus sp. OM08-7
GCA_003481535.1	OM08	2292274	Bacteria;Firmicutes;Clostridia;Clostridiales;Clostridiaceae;other;Clostridiaceae bacterium OM08-6BH
GCA_003481565.1	OM08	2292899	Bacteria;Firmicutes;other;other;other;other;Firmicutes bacterium OM08-11AC
GCA_003481585.1	OM07	2293048	Bacteria;Firmicutes;Clostridia;Clostridiales;Clostridiaceae;Clostridium;Clostridium sp. OM07-9AC
GCA_003481595.1	OM07	2292985	Bacteria;Firmicutes;Clostridia;Clostridiales;Lachnospiraceae;Blautia;Blautia sp. OM07-19
GCA_003481625.1	OM05	2293232	Bacteria;Firmicutes;Clostridia;Clostridiales;Ruminococcaceae;Ruminococcus;Ruminococcus sp. OM05-7
GCA_003481635.1	OM05	2293044	Bacteria;Firmicutes;Clostridia;Clostridiales;Clostridiaceae;Clostridium;Clostridium sp. OM05-6BH
GCA_003481655.1	OM05	2292374	Bacteria;Firmicutes;Clostridia;Clostridiales;Ruminococcaceae;Ruminococcus;Ruminococcus sp. OM05-10BH
GCA_003481685.1	OM04	2293042	Bacteria;Firmicutes;Clostridia;Clostridiales;Clostridiaceae;Clostridium;Clostridium sp. OM04-7
GCA_003481705.1	OM04	2292300	Bacteria;Firmicutes;Clostridia;Clostridiales;Clostridiaceae;Butyricicoccus;Butyricicoccus sp. OM04-18BH
GCA_003481715.1	OM04	2293143	Bacteria;Firmicutes;Clostridia;Clostridiales;Lachnospiraceae;Roseburia;Roseburia sp. OM04-15AA
GCA_003481745.1	OM04	2292901	Bacteria;Firmicutes;other;other;other;other;Firmicutes bacterium OM04-13BH
GCA_003481765.1	OM04	2293041	Bacteria;Firmicutes;Clostridia;Clostridiales;Clostridiaceae;Clostridium;Clostridium sp. OM04-12AA
GCA_003481775.1	OM02	2292275	Bacteria;Firmicutes;Clostridia;Clostridiales;Clostridiaceae;other;Clostridiaceae bacterium OM02-2AC
GCA_003481805.1	OM02	2292908	Bacteria;Firmicutes;Clostridia;Clostridiales;Lachnospiraceae;other;Lachnospiraceae bacterium OM02-26
GCA_003481825.1	OM02	2292311	Bacteria;Firmicutes;Clostridia;Clostridiales;Clostridiaceae;Clostridium;Clostridium sp. OM02-18AC
GCA_003481835.1	OM02	2292368	Bacteria;Firmicutes;Clostridia;Clostridiales;Lachnospiraceae;Roseburia;Roseburia sp. OM02-15
GCA_003481845.1	OF13	2292299	Bacteria;Firmicutes;Clostridia;Clostridiales;Clostridiaceae;Butyricicoccus;Butyricicoccus sp. OF13-6
GCA_003481885.1	OF13	2293040	Bacteria;Firmicutes;Clostridia;Clostridiales;Clostridiaceae;Clostridium;Clostridium sp. OF13-4
GCA_003481895.1	OF10	2293039	Bacteria;Firmicutes;Clostridia;Clostridiales;Clostridiaceae;Clostridium;Clostridium sp. OF10-22XD
GCA_003481925.1	OF10	2292298	Bacteria;Firmicutes;Clostridia;Clostridiales;Clostridiaceae;Butyricicoccus;Butyricicoccus sp. OF10-2
GCA_003481985.1	OF09	2292310	Bacteria;Firmicutes;Clostridia;Clostridiales;Clostridiaceae;Clostridium;Clostridium sp. OF09-36
GCA_003481995.1	OF09	2292273	Bacteria;Firmicutes;Clostridia;Clostridiales;Lachnospiraceae;other;Lachnospiraceae bacterium OF09-33XD
GCA_003482005.1	OF09	2293112	Bacteria;Bacteroidetes;Bacteroidia;Bacteroidales;Odoribacteraceae;Odoribacter;Odoribacter sp. OF09-27XD
GCA_003482085.1	OF05	1203635	Bacteria;Actinobacteria;Actinobacteria;Propionibacteriales;Propionibacteriaceae;Propionibacterium;Propionibacterium sp. KPL2009
GCA_003482095.1	OF09	2292981	Bacteria;Firmicutes;Clostridia;Clostridiales;Lachnospiraceae;Blautia;Blautia sp. OF09-25XD
GCA_003482105.1	OM04	2293093	Bacteria;Firmicutes;Clostridia;Clostridiales;Lachnospiraceae;Coprococcus;Coprococcus sp. OM04-5BH
GCA_003482185.1	OM04	2292357	Bacteria;Firmicutes;Clostridia;Clostridiales;Ruminococcaceae;Faecalibacterium;Faecalibacterium sp. OM04-11BH
GCA_003482195.1	OM04	2293141	Bacteria;Firmicutes;Clostridia;Clostridiales;Lachnospiraceae;Roseburia;Roseburia sp. OM04-10AA
GCA_003482245.1	OF09	2292309	Bacteria;Firmicutes;Clostridia;Clostridiales;Clostridiaceae;Clostridium;Clostridium sp. OF09-10
GCA_003482275.1	OF09	2292276	Bacteria;Firmicutes;Clostridia;Clostridiales;Clostridiaceae;other;Clostridiaceae bacterium OF09-1
GCA_003482385.1	OF11	2292982	Bacteria;Firmicutes;Clostridia;Clostridiales;Lachnospiraceae;Blautia;Blautia sp. OF11-22
GCA_003490145.1	OM04	2292272	Bacteria;Firmicutes;Clostridia;Clostridiales;Lachnospiraceae;other;Lachnospiraceae bacterium OM04-12BH
GCA_003508775.1	AM26	47678	Bacteria;Bacteroidetes;Bacteroidia;Bacteroidales;Bacteroidaceae;Bacteroides;Bacteroides caccae
GCA_003602695.1	AM07	2292937	Bacteria;Bacteroidetes;Bacteroidia;Bacteroidales;Bacteroidaceae;Bacteroides;Bacteroides sp. AM07-18
GCA_003602705.1	AM16	2292938	Bacteria;Bacteroidetes;Bacteroidia;Bacteroidales;Bacteroidaceae;Bacteroides;Bacteroides sp. AM16-13
GCA_003602735.1	AF39	2292936	Bacteria;Bacteroidetes;Bacteroidia;Bacteroidales;Bacteroidaceae;Bacteroides;Bacteroides sp. AF39-16AC
GCA_003602755.1	AF37	2292934	Bacteria;Bacteroidetes;Bacteroidia;Bacteroidales;Bacteroidaceae;Bacteroides;Bacteroides sp. AF37-16AC
GCA_003602765.1	AF36	2293251	Bacteria;Firmicutes;Negativicutes;Veillonellales;Veillonellaceae;Veillonella;Veillonella sp. AF36-20BH
GCA_003602795.1	AF34	2292931	Bacteria;Bacteroidetes;Bacteroidia;Bacteroidales;Bacteroidaceae;Bacteroides;Bacteroides sp. AF34-31BH
GCA_003602805.1	AF32	2292929	Bacteria;Bacteroidetes;Bacteroidia;Bacteroidales;Bacteroidaceae;Bacteroides;Bacteroides sp. AF32-15BH
GCA_003602825.1	CF01	2292956	Bacteria;Bacteroidetes;Bacteroidia;Bacteroidales;Bacteroidaceae;Bacteroides;Bacteroides sp. CF01-10NS
GCA_003602845.1	AM51	2292954	Bacteria;Bacteroidetes;Bacteroidia;Bacteroidales;Bacteroidaceae;Bacteroides;Bacteroides sp. AM51-7
GCA_003602875.1	AM47	2302951	Bacteria;Firmicutes;Clostridia;Clostridiales;Eubacteriaceae;Eubacterium;Eubacterium sp. AM47-9
GCA_003602895.1	AF29	2292928	Bacteria;Bacteroidetes;Bacteroidia;Bacteroidales;Bacteroidaceae;Bacteroides;Bacteroides sp. AF29-11
GCA_003602905.1	AF27	2302946	Bacteria;Firmicutes;Clostridia;Clostridiales;Lachnospiraceae;Coprococcus;Coprococcus sp. AF27-8
GCA_003602935.1	AM54	2292955	Bacteria;Bacteroidetes;Bacteroidia;Bacteroidales;Bacteroidaceae;Bacteroides;Bacteroides sp. AM54-2NS
GCA_003602945.1	AF26	2292926	Bacteria;Bacteroidetes;Bacteroidia;Bacteroidales;Bacteroidaceae;Bacteroides;Bacteroides sp. AF26-10BH
GCA_003602965.1	AF25	2292925	Bacteria;Bacteroidetes;Bacteroidia;Bacteroidales;Bacteroidaceae;Bacteroides;Bacteroides sp. AF25-5LB
GCA_003602995.1	AF25	2292924	Bacteria;Bacteroidetes;Bacteroidia;Bacteroidales;Bacteroidaceae;Bacteroides;Bacteroides sp. AF25-38AC
GCA_003603005.1	AF27	2302956	Bacteria;Firmicutes;Clostridia;Clostridiales;Ruminococcaceae;Faecalibacterium;Faecalibacterium sp. AF27-11BH
GCA_003603015.1	AF25	2292922	Bacteria;Bacteroidetes;Bacteroidia;Bacteroidales;Bacteroidaceae;Bacteroides;Bacteroides sp. AF25-17LB
GCA_003603055.1	AF27	2292927	Bacteria;Bacteroidetes;Bacteroidia;Bacteroidales;Bacteroidaceae;Bacteroides;Bacteroides sp. AF27-10BH
GCA_003603065.1	AF20	2292921	Bacteria;Bacteroidetes;Bacteroidia;Bacteroidales;Bacteroidaceae;Bacteroides;Bacteroides sp. AF20-13LB
GCA_003603075.1	AF25	2292923	Bacteria;Bacteroidetes;Bacteroidia;Bacteroidales;Bacteroidaceae;Bacteroides;Bacteroides sp. AF25-18
GCA_003603115.1	AF19	2293090	Bacteria;Firmicutes;Clostridia;Clostridiales;Lachnospiraceae;Coprococcus;Coprococcus sp. AF19-8AC
GCA_003603135.1	AF19	2302948	Bacteria;Firmicutes;Clostridia;Clostridiales;Eubacteriaceae;Eubacterium;Eubacterium sp. AF19-17
GCA_003603145.1	AF18	2293089	Bacteria;Firmicutes;Clostridia;Clostridiales;Lachnospiraceae;Coprococcus;Coprococcus sp. AF18-48
GCA_003603175.1	AF18	2292920	Bacteria;Bacteroidetes;Bacteroidia;Bacteroidales;Bacteroidaceae;Bacteroides;Bacteroides sp. AF18-33
GCA_003603195.1	AF19	2302976	Bacteria;Firmicutes;Erysipelotrichia;Erysipelotrichales;Erysipelotrichaceae;other;Erysipelotrichaceae bacterium AF19-24AC
GCA_003603205.1	AF18	2302947	Bacteria;Firmicutes;Clostridia;Clostridiales;Eubacteriaceae;Eubacterium;Eubacterium sp. AF18-3
GCA_003603235.1	AF16	2292917	Bacteria;Bacteroidetes;Bacteroidia;Bacteroidales;Bacteroidaceae;Bacteroides;Bacteroides sp. AF16-29
GCA_003603255.1	AF15	2302975	Bacteria;Firmicutes;Erysipelotrichia;Erysipelotrichales;Erysipelotrichaceae;other;Erysipelotrichaceae bacterium AF15-26LB
GCA_003603275.1	AF15	2292915	Bacteria;Bacteroidetes;Bacteroidia;Bacteroidales;Bacteroidaceae;Bacteroides;Bacteroides sp. AF15-14LB
GCA_003603295.1	AF13	2293250	Bacteria;Firmicutes;Negativicutes;Veillonellales;Veillonellaceae;Veillonella;Veillonella sp. AF13-2
GCA_003603315.1	AF16	2292918	Bacteria;Bacteroidetes;Bacteroidia;Bacteroidales;Bacteroidaceae;Bacteroides;Bacteroides sp. AF16-7
GCA_003603335.1	AF14	2302959	Bacteria;Firmicutes;Clostridia;Clostridiales;Ruminococcaceae;Subdoligranulum;Subdoligranulum sp. AF14-43
GCA_003603345.1	AM43	2302957	Bacteria;Firmicutes;Clostridia;Clostridiales;Ruminococcaceae;Faecalibacterium;Faecalibacterium sp. AM43-5AT
GCA_003603375.1	AF04	2292913	Bacteria;Bacteroidetes;Bacteroidia;Bacteroidales;Bacteroidaceae;Bacteroides;Bacteroides sp. AF04-22
GCA_003603395.1	AM44	2292953	Bacteria;Bacteroidetes;Bacteroidia;Bacteroidales;Bacteroidaceae;Bacteroides;Bacteroides sp. AM44-19
GCA_003603405.1	AM43	2293247	Bacteria;Firmicutes;Bacilli;Lactobacillales;Streptococcaceae;Streptococcus;Streptococcus sp. AM43-2AT
GCA_003603435.1	AM40	2302965	Bacteria;Firmicutes;Clostridia;Clostridiales;Lachnospiraceae;other;Lachnospiraceae bacterium AM40-2BH
GCA_003603455.1	AM37	2292951	Bacteria;Bacteroidetes;Bacteroidia;Bacteroidales;Bacteroidaceae;Bacteroides;Bacteroides sp. AM37-9
GCA_003603465.1	AM35	2302950	Bacteria;Firmicutes;Clostridia;Clostridiales;Eubacteriaceae;Eubacterium;Eubacterium sp. AM35-6AC
GCA_003603495.1	AM41	2292952	Bacteria;Bacteroidetes;Bacteroidia;Bacteroidales;Bacteroidaceae;Bacteroides;Bacteroides sp. AM41-16
GCA_003603515.1	AM32	2292950	Bacteria;Bacteroidetes;Bacteroidia;Bacteroidales;Bacteroidaceae;Bacteroides;Bacteroides sp. AM32-11AC
GCA_003603525.1	AM33	2292909	Bacteria;Firmicutes;Negativicutes;Acidaminococcales;Acidaminococcaceae;Acidaminococcus;Acidaminococcus sp. AM33-14BH
GCA_003603545.1	AM30	2292949	Bacteria;Bacteroidetes;Bacteroidia;Bacteroidales;Bacteroidaceae;Bacteroides;Bacteroides sp. AM30-16
GCA_003603575.1	AM28	2302949	Bacteria;Firmicutes;Clostridia;Clostridiales;Eubacteriaceae;Eubacterium;Eubacterium sp. AM28-8LB
GCA_003603585.1	AM28	2292948	Bacteria;Bacteroidetes;Bacteroidia;Bacteroidales;Bacteroidaceae;Bacteroides;Bacteroides sp. AM28-6
GCA_003603595.1	AM28	2293246	Bacteria;Firmicutes;Bacilli;Lactobacillales;Streptococcaceae;Streptococcus;Streptococcus sp. AM28-20
GCA_003603635.1	AM27	2292947	Bacteria;Bacteroidetes;Bacteroidia;Bacteroidales;Bacteroidaceae;Bacteroides;Bacteroides sp. AM27-13
GCA_003603645.1	AM25	2302945	Bacteria;Firmicutes;Clostridia;Clostridiales;Lachnospiraceae;Coprococcus;Coprococcus sp. AM25-4LB
GCA_003603665.1	AM26	2292946	Bacteria;Bacteroidetes;Bacteroidia;Bacteroidales;Bacteroidaceae;Bacteroides;Bacteroides sp. AM26-2
GCA_003603695.1	AM25	2302973	Bacteria;Firmicutes;Clostridia;Clostridiales;Lachnospiraceae;other;Lachnospiraceae bacterium AM25-40
GCA_003603705.1	AM25	2302972	Bacteria;Firmicutes;Clostridia;Clostridiales;Lachnospiraceae;other;Lachnospiraceae bacterium AM25-39
GCA_003603715.1	TM07	2302966	Bacteria;Firmicutes;Clostridia;Clostridiales;Lachnospiraceae;other;Lachnospiraceae bacterium TM07-2AC
GCA_003603755.1	AM27	2293092	Bacteria;Firmicutes;Clostridia;Clostridiales;Lachnospiraceae;Coprococcus;Coprococcus sp. AM27-12LB
GCA_003603765.1	TF12	2302954	Bacteria;Firmicutes;Clostridia;Clostridiales;Eubacteriaceae;Eubacterium;Eubacterium sp. TF12-12
GCA_003603775.1	AM26	2292945	Bacteria;Bacteroidetes;Bacteroidia;Bacteroidales;Bacteroidaceae;Bacteroides;Bacteroides sp. AM26-11
GCA_003603815.1	TF09	2302969	Bacteria;Firmicutes;Clostridia;Clostridiales;Lachnospiraceae;other;Lachnospiraceae bacterium TF09-5
GCA_003603825.1	TF09	2302989	Bacteria;Firmicutes;Clostridia;Clostridiales;other;other;Clostridiales bacterium TF09-2AC
GCA_003603835.1	TF05	2302953	Bacteria;Firmicutes;Clostridia;Clostridiales;Eubacteriaceae;Eubacterium;Eubacterium sp. TF05-29
GCA_003603875.1	TF05	2302963	Bacteria;Firmicutes;Clostridia;Clostridiales;Ruminococcaceae;Subdoligranulum;Subdoligranulum sp. TF05-17AC
GCA_003603885.1	OM02	2302958	Bacteria;Firmicutes;Clostridia;Clostridiales;Ruminococcaceae;Ruminococcus;Ruminococcus sp. OM02-16LB
GCA_003603895.1	OM02	2302968	Bacteria;Firmicutes;Clostridia;Clostridiales;Lachnospiraceae;other;Lachnospiraceae bacterium OM02-31
GCA_003603935.1	AF35	2292932	Bacteria;Bacteroidetes;Bacteroidia;Bacteroidales;Bacteroidaceae;Bacteroides;Bacteroides sp. AF35-22
GCA_003603945.1	AF38	2302943	Bacteria;Firmicutes;Clostridia;Clostridiales;Lachnospiraceae;Coprococcus;Coprococcus sp. AF38-1
GCA_003603955.1	AF36	2292933	Bacteria;Bacteroidetes;Bacteroidia;Bacteroidales;Bacteroidaceae;Bacteroides;Bacteroides sp. AF36-11BH
GCA_003603995.1	AF33	2292930	Bacteria;Bacteroidetes;Bacteroidia;Bacteroidales;Bacteroidaceae;Bacteroides;Bacteroides sp. AF33-23
GCA_003604005.1	OF03	2292957	Bacteria;Bacteroidetes;Bacteroidia;Bacteroidales;Bacteroidaceae;Bacteroides;Bacteroides sp. OF03-11BH
GCA_003604025.1	OF01	2302962	Bacteria;Firmicutes;Clostridia;Clostridiales;Ruminococcaceae;Subdoligranulum;Subdoligranulum sp. OF01-18
GCA_003604045.1	AF15	2292916	Bacteria;Bacteroidetes;Bacteroidia;Bacteroidales;Bacteroidaceae;Bacteroides;Bacteroides sp. AF15-23LB
GCA_003604075.1	AF17	2292919	Bacteria;Bacteroidetes;Bacteroidia;Bacteroidales;Bacteroidaceae;Bacteroides;Bacteroides sp. AF17-1
GCA_003604095.1	AF15	2292996	Bacteria;Firmicutes;Clostridia;Clostridiales;Clostridiaceae;Clostridium;Clostridium sp. AF15-41
GCA_003604105.1	AF10	2302955	Bacteria;Firmicutes;Clostridia;Clostridiales;Ruminococcaceae;Faecalibacterium;Faecalibacterium sp. AF10-46
GCA_003604135.1	OM02	2302967	Bacteria;Firmicutes;Clostridia;Clostridiales;Lachnospiraceae;other;Lachnospiraceae bacterium OM02-3
GCA_003604145.1	OF10	2302952	Bacteria;Firmicutes;Clostridia;Clostridiales;Eubacteriaceae;Eubacterium;Eubacterium sp. OF10-16
GCA_003604275.1	AF36	2292883	Bacteria;Firmicutes;Clostridia;Clostridiales;other;other;Clostridiales bacterium AF36-10
GCA_003635365.1	OF04	2293124	Bacteria;Bacteroidetes;Bacteroidia;Bacteroidales;Tannerellaceae;Parabacteroides;Parabacteroides sp. OF04-13BH
GCA_003635375.1	OF01	2293123	Bacteria;Bacteroidetes;Bacteroidia;Bacteroidales;Tannerellaceae;Parabacteroides;Parabacteroides sp. OF01-14
GCA_003635405.1	AF39	2293117	Bacteria;Bacteroidetes;Bacteroidia;Bacteroidales;Tannerellaceae;Parabacteroides;Parabacteroides sp. AF39-10AC
GCA_003635425.1	AF27	2293116	Bacteria;Bacteroidetes;Bacteroidia;Bacteroidales;Tannerellaceae;Parabacteroides;Parabacteroides sp. AF27-14
GCA_003635435.1	AF21	2293115	Bacteria;Bacteroidetes;Bacteroidia;Bacteroidales;Tannerellaceae;Parabacteroides;Parabacteroides sp. AF21-43
GCA_003635445.1	AF17	2293113	Bacteria;Bacteroidetes;Bacteroidia;Bacteroidales;Tannerellaceae;Parabacteroides;Parabacteroides sp. AF17-3
GCA_003635485.1	AF19	2293114	Bacteria;Bacteroidetes;Bacteroidia;Bacteroidales;Tannerellaceae;Parabacteroides;Parabacteroides sp. AF19-14
GCA_003635495.1	AM44	2293122	Bacteria;Bacteroidetes;Bacteroidia;Bacteroidales;Tannerellaceae;Parabacteroides;Parabacteroides sp. AM44-16
GCA_003635515.1	AM27	2293121	Bacteria;Bacteroidetes;Bacteroidia;Bacteroidales;Tannerellaceae;Parabacteroides;Parabacteroides sp. AM27-42
GCA_008415625.1	am	328813	Bacteria;Bacteroidetes;Bacteroidia;Bacteroidales;Rikenellaceae;Alistipes;Alistipes onderdonkii
GCA_008415635.1	am	328813	Bacteria;Bacteroidetes;Bacteroidia;Bacteroidales;Rikenellaceae;Alistipes;Alistipes onderdonkii
GCA_008415645.1	am	328813	Bacteria;Bacteroidetes;Bacteroidia;Bacteroidales;Rikenellaceae;Alistipes;Alistipes onderdonkii
GCA_008415655.1	am	328813	Bacteria;Bacteroidetes;Bacteroidia;Bacteroidales;Rikenellaceae;Alistipes;Alistipes onderdonkii
GCA_008415665.1	am	328813	Bacteria;Bacteroidetes;Bacteroidia;Bacteroidales;Rikenellaceae;Alistipes;Alistipes onderdonkii
GCA_008415725.1	am	328813	Bacteria;Bacteroidetes;Bacteroidia;Bacteroidales;Rikenellaceae;Alistipes;Alistipes onderdonkii
GCA_008415735.1	am	328813	Bacteria;Bacteroidetes;Bacteroidia;Bacteroidales;Rikenellaceae;Alistipes;Alistipes onderdonkii
GCA_008415755.1	am	328813	Bacteria;Bacteroidetes;Bacteroidia;Bacteroidales;Rikenellaceae;Alistipes;Alistipes onderdonkii
GCA_008415785.1	am	328813	Bacteria;Bacteroidetes;Bacteroidia;Bacteroidales;Rikenellaceae;Alistipes;Alistipes onderdonkii
GCA_008415795.1	am	328813	Bacteria;Bacteroidetes;Bacteroidia;Bacteroidales;Rikenellaceae;Alistipes;Alistipes onderdonkii
GCA_008415805.1	am	328813	Bacteria;Bacteroidetes;Bacteroidia;Bacteroidales;Rikenellaceae;Alistipes;Alistipes onderdonkii
GCA_008415835.1	am	328813	Bacteria;Bacteroidetes;Bacteroidia;Bacteroidales;Rikenellaceae;Alistipes;Alistipes onderdonkii
GCA_008415865.1	am	328813	Bacteria;Bacteroidetes;Bacteroidia;Bacteroidales;Rikenellaceae;Alistipes;Alistipes onderdonkii
GCA_008415885.1	am	328813	Bacteria;Bacteroidetes;Bacteroidia;Bacteroidales;Rikenellaceae;Alistipes;Alistipes onderdonkii
GCA_008415895.1	am	328813	Bacteria;Bacteroidetes;Bacteroidia;Bacteroidales;Rikenellaceae;Alistipes;Alistipes onderdonkii
GCA_008415905.1	am	328813	Bacteria;Bacteroidetes;Bacteroidia;Bacteroidales;Rikenellaceae;Alistipes;Alistipes onderdonkii
GCA_008415925.1	am	328813	Bacteria;Bacteroidetes;Bacteroidia;Bacteroidales;Rikenellaceae;Alistipes;Alistipes onderdonkii
GCA_008415965.1	am	328813	Bacteria;Bacteroidetes;Bacteroidia;Bacteroidales;Rikenellaceae;Alistipes;Alistipes onderdonkii
GCA_008415975.1	am	328813	Bacteria;Bacteroidetes;Bacteroidia;Bacteroidales;Rikenellaceae;Alistipes;Alistipes onderdonkii
GCA_008415995.1	am	328813	Bacteria;Bacteroidetes;Bacteroidia;Bacteroidales;Rikenellaceae;Alistipes;Alistipes onderdonkii
GCA_008416015.1	am	328813	Bacteria;Bacteroidetes;Bacteroidia;Bacteroidales;Rikenellaceae;Alistipes;Alistipes onderdonkii
GCA_008416025.1	am	328813	Bacteria;Bacteroidetes;Bacteroidia;Bacteroidales;Rikenellaceae;Alistipes;Alistipes onderdonkii
GCA_008416065.1	aa	47678	Bacteria;Bacteroidetes;Bacteroidia;Bacteroidales;Bacteroidaceae;Bacteroides;Bacteroides caccae
GCA_008416075.1	aa	47678	Bacteria;Bacteroidetes;Bacteroidia;Bacteroidales;Bacteroidaceae;Bacteroides;Bacteroides caccae
GCA_008416105.1	aa	47678	Bacteria;Bacteroidetes;Bacteroidia;Bacteroidales;Bacteroidaceae;Bacteroides;Bacteroides caccae
GCA_008416115.1	aa	47678	Bacteria;Bacteroidetes;Bacteroidia;Bacteroidales;Bacteroidaceae;Bacteroides;Bacteroides caccae
GCA_008416155.1	aa	47678	Bacteria;Bacteroidetes;Bacteroidia;Bacteroidales;Bacteroidaceae;Bacteroides;Bacteroides caccae
GCA_008416185.1	aa	47678	Bacteria;Bacteroidetes;Bacteroidia;Bacteroidales;Bacteroidaceae;Bacteroides;Bacteroides caccae
GCA_008416195.1	aa	47678	Bacteria;Bacteroidetes;Bacteroidia;Bacteroidales;Bacteroidaceae;Bacteroides;Bacteroides caccae
GCA_008416215.1	aa	47678	Bacteria;Bacteroidetes;Bacteroidia;Bacteroidales;Bacteroidaceae;Bacteroides;Bacteroides caccae
GCA_008416235.1	aa	47678	Bacteria;Bacteroidetes;Bacteroidia;Bacteroidales;Bacteroidaceae;Bacteroides;Bacteroides caccae
GCA_008416255.1	aa	47678	Bacteria;Bacteroidetes;Bacteroidia;Bacteroidales;Bacteroidaceae;Bacteroides;Bacteroides caccae
GCA_008416285.1	af	1396	Bacteria;Firmicutes;Bacilli;Bacillales;Bacillaceae;Bacillus;Bacillus cereus
GCA_008416295.1	aa	47678	Bacteria;Bacteroidetes;Bacteroidia;Bacteroidales;Bacteroidaceae;Bacteroides;Bacteroides caccae
GCA_008416305.1	aa	47678	Bacteria;Bacteroidetes;Bacteroidia;Bacteroidales;Bacteroidaceae;Bacteroides;Bacteroides caccae
GCA_008416325.1	aa	649756	Bacteria;Firmicutes;Clostridia;Clostridiales;Lachnospiraceae;Anaerostipes;Anaerostipes hadrus
GCA_008416365.1	bq	328814	Bacteria;Bacteroidetes;Bacteroidia;Bacteroidales;Rikenellaceae;Alistipes;Alistipes shahii
GCA_008416385.1	aa	328814	Bacteria;Bacteroidetes;Bacteroidia;Bacteroidales;Rikenellaceae;Alistipes;Alistipes shahii
GCA_008416395.1	am	328813	Bacteria;Bacteroidetes;Bacteroidia;Bacteroidales;Rikenellaceae;Alistipes;Alistipes onderdonkii
GCA_008416405.1	am	328813	Bacteria;Bacteroidetes;Bacteroidia;Bacteroidales;Rikenellaceae;Alistipes;Alistipes onderdonkii
GCA_008416415.1	am	328813	Bacteria;Bacteroidetes;Bacteroidia;Bacteroidales;Rikenellaceae;Alistipes;Alistipes onderdonkii
GCA_008416445.1	am	328813	Bacteria;Bacteroidetes;Bacteroidia;Bacteroidales;Rikenellaceae;Alistipes;Alistipes onderdonkii
GCA_008416485.1	am	328813	Bacteria;Bacteroidetes;Bacteroidia;Bacteroidales;Rikenellaceae;Alistipes;Alistipes onderdonkii
GCA_008416495.1	am	328813	Bacteria;Bacteroidetes;Bacteroidia;Bacteroidales;Rikenellaceae;Alistipes;Alistipes onderdonkii
GCA_008416505.1	am	328813	Bacteria;Bacteroidetes;Bacteroidia;Bacteroidales;Rikenellaceae;Alistipes;Alistipes onderdonkii
GCA_008416515.1	am	328813	Bacteria;Bacteroidetes;Bacteroidia;Bacteroidales;Rikenellaceae;Alistipes;Alistipes onderdonkii
GCA_008416535.1	am	328813	Bacteria;Bacteroidetes;Bacteroidia;Bacteroidales;Rikenellaceae;Alistipes;Alistipes onderdonkii
GCA_008416585.1	am	328813	Bacteria;Bacteroidetes;Bacteroidia;Bacteroidales;Rikenellaceae;Alistipes;Alistipes onderdonkii
GCA_008416595.1	am	328813	Bacteria;Bacteroidetes;Bacteroidia;Bacteroidales;Rikenellaceae;Alistipes;Alistipes onderdonkii
GCA_008416615.1	am	328813	Bacteria;Bacteroidetes;Bacteroidia;Bacteroidales;Rikenellaceae;Alistipes;Alistipes onderdonkii
GCA_008416625.1	am	328813	Bacteria;Bacteroidetes;Bacteroidia;Bacteroidales;Rikenellaceae;Alistipes;Alistipes onderdonkii
GCA_008416645.1	am	328813	Bacteria;Bacteroidetes;Bacteroidia;Bacteroidales;Rikenellaceae;Alistipes;Alistipes onderdonkii
GCA_008416685.1	am	328813	Bacteria;Bacteroidetes;Bacteroidia;Bacteroidales;Rikenellaceae;Alistipes;Alistipes onderdonkii
GCA_008416695.1	am	328813	Bacteria;Bacteroidetes;Bacteroidia;Bacteroidales;Rikenellaceae;Alistipes;Alistipes onderdonkii
GCA_008416705.1	am	328813	Bacteria;Bacteroidetes;Bacteroidia;Bacteroidales;Rikenellaceae;Alistipes;Alistipes onderdonkii
GCA_008416725.1	am	328813	Bacteria;Bacteroidetes;Bacteroidia;Bacteroidales;Rikenellaceae;Alistipes;Alistipes onderdonkii
GCA_008416745.1	am	328813	Bacteria;Bacteroidetes;Bacteroidia;Bacteroidales;Rikenellaceae;Alistipes;Alistipes onderdonkii
GCA_008416785.1	am	328813	Bacteria;Bacteroidetes;Bacteroidia;Bacteroidales;Rikenellaceae;Alistipes;Alistipes onderdonkii
GCA_008416795.1	am	328813	Bacteria;Bacteroidetes;Bacteroidia;Bacteroidales;Rikenellaceae;Alistipes;Alistipes onderdonkii
GCA_008416805.1	am	328813	Bacteria;Bacteroidetes;Bacteroidia;Bacteroidales;Rikenellaceae;Alistipes;Alistipes onderdonkii
GCA_008416815.1	am	328813	Bacteria;Bacteroidetes;Bacteroidia;Bacteroidales;Rikenellaceae;Alistipes;Alistipes onderdonkii
GCA_008416825.1	am	328813	Bacteria;Bacteroidetes;Bacteroidia;Bacteroidales;Rikenellaceae;Alistipes;Alistipes onderdonkii
GCA_008416885.1	am	328813	Bacteria;Bacteroidetes;Bacteroidia;Bacteroidales;Rikenellaceae;Alistipes;Alistipes onderdonkii
GCA_008416895.1	am	328813	Bacteria;Bacteroidetes;Bacteroidia;Bacteroidales;Rikenellaceae;Alistipes;Alistipes onderdonkii
GCA_008416915.1	am	328813	Bacteria;Bacteroidetes;Bacteroidia;Bacteroidales;Rikenellaceae;Alistipes;Alistipes onderdonkii
GCA_008416935.1	am	328813	Bacteria;Bacteroidetes;Bacteroidia;Bacteroidales;Rikenellaceae;Alistipes;Alistipes onderdonkii
GCA_008416945.1	am	328813	Bacteria;Bacteroidetes;Bacteroidia;Bacteroidales;Rikenellaceae;Alistipes;Alistipes onderdonkii
GCA_008416985.1	am	328813	Bacteria;Bacteroidetes;Bacteroidia;Bacteroidales;Rikenellaceae;Alistipes;Alistipes onderdonkii
GCA_008416995.1	am	328813	Bacteria;Bacteroidetes;Bacteroidia;Bacteroidales;Rikenellaceae;Alistipes;Alistipes onderdonkii
GCA_008417015.1	am	328813	Bacteria;Bacteroidetes;Bacteroidia;Bacteroidales;Rikenellaceae;Alistipes;Alistipes onderdonkii
GCA_008417025.1	am	328813	Bacteria;Bacteroidetes;Bacteroidia;Bacteroidales;Rikenellaceae;Alistipes;Alistipes onderdonkii
GCA_008417045.1	am	328813	Bacteria;Bacteroidetes;Bacteroidia;Bacteroidales;Rikenellaceae;Alistipes;Alistipes onderdonkii
GCA_008417085.1	am	328813	Bacteria;Bacteroidetes;Bacteroidia;Bacteroidales;Rikenellaceae;Alistipes;Alistipes onderdonkii
GCA_008417095.1	am	328813	Bacteria;Bacteroidetes;Bacteroidia;Bacteroidales;Rikenellaceae;Alistipes;Alistipes onderdonkii
GCA_008417105.1	am	328813	Bacteria;Bacteroidetes;Bacteroidia;Bacteroidales;Rikenellaceae;Alistipes;Alistipes onderdonkii
GCA_008417135.1	am	328813	Bacteria;Bacteroidetes;Bacteroidia;Bacteroidales;Rikenellaceae;Alistipes;Alistipes onderdonkii
GCA_008417145.1	am	328813	Bacteria;Bacteroidetes;Bacteroidia;Bacteroidales;Rikenellaceae;Alistipes;Alistipes onderdonkii
GCA_008417185.1	am	328813	Bacteria;Bacteroidetes;Bacteroidia;Bacteroidales;Rikenellaceae;Alistipes;Alistipes onderdonkii
GCA_008417195.1	am	328813	Bacteria;Bacteroidetes;Bacteroidia;Bacteroidales;Rikenellaceae;Alistipes;Alistipes onderdonkii
GCA_008417205.1	am	328813	Bacteria;Bacteroidetes;Bacteroidia;Bacteroidales;Rikenellaceae;Alistipes;Alistipes onderdonkii
GCA_008417245.1	am	328813	Bacteria;Bacteroidetes;Bacteroidia;Bacteroidales;Rikenellaceae;Alistipes;Alistipes onderdonkii
GCA_008417255.1	am	328813	Bacteria;Bacteroidetes;Bacteroidia;Bacteroidales;Rikenellaceae;Alistipes;Alistipes onderdonkii
GCA_008417285.1	am	328813	Bacteria;Bacteroidetes;Bacteroidia;Bacteroidales;Rikenellaceae;Alistipes;Alistipes onderdonkii
GCA_008417295.1	am	328813	Bacteria;Bacteroidetes;Bacteroidia;Bacteroidales;Rikenellaceae;Alistipes;Alistipes onderdonkii
GCA_008417305.1	am	328813	Bacteria;Bacteroidetes;Bacteroidia;Bacteroidales;Rikenellaceae;Alistipes;Alistipes onderdonkii
GCA_008417345.1	am	328813	Bacteria;Bacteroidetes;Bacteroidia;Bacteroidales;Rikenellaceae;Alistipes;Alistipes onderdonkii
GCA_008417355.1	am	328813	Bacteria;Bacteroidetes;Bacteroidia;Bacteroidales;Rikenellaceae;Alistipes;Alistipes onderdonkii
GCA_008417385.1	am	328813	Bacteria;Bacteroidetes;Bacteroidia;Bacteroidales;Rikenellaceae;Alistipes;Alistipes onderdonkii
GCA_008417395.1	am	328813	Bacteria;Bacteroidetes;Bacteroidia;Bacteroidales;Rikenellaceae;Alistipes;Alistipes onderdonkii
GCA_008417415.1	am	328813	Bacteria;Bacteroidetes;Bacteroidia;Bacteroidales;Rikenellaceae;Alistipes;Alistipes onderdonkii
GCA_008417445.1	am	328813	Bacteria;Bacteroidetes;Bacteroidia;Bacteroidales;Rikenellaceae;Alistipes;Alistipes onderdonkii
GCA_008417465.1	am	328813	Bacteria;Bacteroidetes;Bacteroidia;Bacteroidales;Rikenellaceae;Alistipes;Alistipes onderdonkii
GCA_008417475.1	am	328813	Bacteria;Bacteroidetes;Bacteroidia;Bacteroidales;Rikenellaceae;Alistipes;Alistipes onderdonkii
GCA_008417485.1	am	328813	Bacteria;Bacteroidetes;Bacteroidia;Bacteroidales;Rikenellaceae;Alistipes;Alistipes onderdonkii
GCA_008417525.1	am	328813	Bacteria;Bacteroidetes;Bacteroidia;Bacteroidales;Rikenellaceae;Alistipes;Alistipes onderdonkii
GCA_008417535.1	am	328813	Bacteria;Bacteroidetes;Bacteroidia;Bacteroidales;Rikenellaceae;Alistipes;Alistipes onderdonkii
GCA_008417565.1	am	328813	Bacteria;Bacteroidetes;Bacteroidia;Bacteroidales;Rikenellaceae;Alistipes;Alistipes onderdonkii
GCA_008417575.1	am	328813	Bacteria;Bacteroidetes;Bacteroidia;Bacteroidales;Rikenellaceae;Alistipes;Alistipes onderdonkii
GCA_008417595.1	am	328813	Bacteria;Bacteroidetes;Bacteroidia;Bacteroidales;Rikenellaceae;Alistipes;Alistipes onderdonkii
GCA_008417605.1	am	328813	Bacteria;Bacteroidetes;Bacteroidia;Bacteroidales;Rikenellaceae;Alistipes;Alistipes onderdonkii
GCA_008417615.1	am	328813	Bacteria;Bacteroidetes;Bacteroidia;Bacteroidales;Rikenellaceae;Alistipes;Alistipes onderdonkii
GCA_008417665.1	am	328813	Bacteria;Bacteroidetes;Bacteroidia;Bacteroidales;Rikenellaceae;Alistipes;Alistipes onderdonkii
GCA_008417685.1	am	328813	Bacteria;Bacteroidetes;Bacteroidia;Bacteroidales;Rikenellaceae;Alistipes;Alistipes onderdonkii
GCA_008417705.1	am	328813	Bacteria;Bacteroidetes;Bacteroidia;Bacteroidales;Rikenellaceae;Alistipes;Alistipes onderdonkii
GCA_008417715.1	am	328813	Bacteria;Bacteroidetes;Bacteroidia;Bacteroidales;Rikenellaceae;Alistipes;Alistipes onderdonkii
GCA_008417725.1	am	328813	Bacteria;Bacteroidetes;Bacteroidia;Bacteroidales;Rikenellaceae;Alistipes;Alistipes onderdonkii
GCA_008417765.1	am	328813	Bacteria;Bacteroidetes;Bacteroidia;Bacteroidales;Rikenellaceae;Alistipes;Alistipes onderdonkii
GCA_008417785.1	am	328813	Bacteria;Bacteroidetes;Bacteroidia;Bacteroidales;Rikenellaceae;Alistipes;Alistipes onderdonkii
GCA_008417795.1	am	328813	Bacteria;Bacteroidetes;Bacteroidia;Bacteroidales;Rikenellaceae;Alistipes;Alistipes onderdonkii
GCA_008417805.1	am	328813	Bacteria;Bacteroidetes;Bacteroidia;Bacteroidales;Rikenellaceae;Alistipes;Alistipes onderdonkii
GCA_008417845.1	am	328813	Bacteria;Bacteroidetes;Bacteroidia;Bacteroidales;Rikenellaceae;Alistipes;Alistipes onderdonkii
GCA_008417855.1	am	328813	Bacteria;Bacteroidetes;Bacteroidia;Bacteroidales;Rikenellaceae;Alistipes;Alistipes onderdonkii
GCA_008417885.1	am	328813	Bacteria;Bacteroidetes;Bacteroidia;Bacteroidales;Rikenellaceae;Alistipes;Alistipes onderdonkii
GCA_008417895.1	am	328813	Bacteria;Bacteroidetes;Bacteroidia;Bacteroidales;Rikenellaceae;Alistipes;Alistipes onderdonkii
GCA_008417905.1	am	328813	Bacteria;Bacteroidetes;Bacteroidia;Bacteroidales;Rikenellaceae;Alistipes;Alistipes onderdonkii
GCA_008417935.1	am	328813	Bacteria;Bacteroidetes;Bacteroidia;Bacteroidales;Rikenellaceae;Alistipes;Alistipes onderdonkii
GCA_008417965.1	am	328813	Bacteria;Bacteroidetes;Bacteroidia;Bacteroidales;Rikenellaceae;Alistipes;Alistipes onderdonkii
GCA_008417975.1	am	328813	Bacteria;Bacteroidetes;Bacteroidia;Bacteroidales;Rikenellaceae;Alistipes;Alistipes onderdonkii
GCA_008417985.1	am	328813	Bacteria;Bacteroidetes;Bacteroidia;Bacteroidales;Rikenellaceae;Alistipes;Alistipes onderdonkii
GCA_008418005.1	am	328813	Bacteria;Bacteroidetes;Bacteroidia;Bacteroidales;Rikenellaceae;Alistipes;Alistipes onderdonkii
GCA_008418035.1	am	328813	Bacteria;Bacteroidetes;Bacteroidia;Bacteroidales;Rikenellaceae;Alistipes;Alistipes onderdonkii
GCA_008418065.1	am	328813	Bacteria;Bacteroidetes;Bacteroidia;Bacteroidales;Rikenellaceae;Alistipes;Alistipes onderdonkii
GCA_008418075.1	am	328813	Bacteria;Bacteroidetes;Bacteroidia;Bacteroidales;Rikenellaceae;Alistipes;Alistipes onderdonkii
GCA_008418085.1	am	328813	Bacteria;Bacteroidetes;Bacteroidia;Bacteroidales;Rikenellaceae;Alistipes;Alistipes onderdonkii
GCA_008418125.1	am	328813	Bacteria;Bacteroidetes;Bacteroidia;Bacteroidales;Rikenellaceae;Alistipes;Alistipes onderdonkii
GCA_008418145.1	am	328813	Bacteria;Bacteroidetes;Bacteroidia;Bacteroidales;Rikenellaceae;Alistipes;Alistipes onderdonkii
GCA_008418165.1	am	328813	Bacteria;Bacteroidetes;Bacteroidia;Bacteroidales;Rikenellaceae;Alistipes;Alistipes onderdonkii
GCA_008418175.1	am	328813	Bacteria;Bacteroidetes;Bacteroidia;Bacteroidales;Rikenellaceae;Alistipes;Alistipes onderdonkii
GCA_008418185.1	am	328813	Bacteria;Bacteroidetes;Bacteroidia;Bacteroidales;Rikenellaceae;Alistipes;Alistipes onderdonkii
GCA_008418195.1	am	328813	Bacteria;Bacteroidetes;Bacteroidia;Bacteroidales;Rikenellaceae;Alistipes;Alistipes onderdonkii
GCA_008418245.1	am	328813	Bacteria;Bacteroidetes;Bacteroidia;Bacteroidales;Rikenellaceae;Alistipes;Alistipes onderdonkii
GCA_008418265.1	am	328813	Bacteria;Bacteroidetes;Bacteroidia;Bacteroidales;Rikenellaceae;Alistipes;Alistipes onderdonkii
GCA_008418275.1	am	328813	Bacteria;Bacteroidetes;Bacteroidia;Bacteroidales;Rikenellaceae;Alistipes;Alistipes onderdonkii
GCA_008418295.1	am	328813	Bacteria;Bacteroidetes;Bacteroidia;Bacteroidales;Rikenellaceae;Alistipes;Alistipes onderdonkii
GCA_008418305.1	am	328813	Bacteria;Bacteroidetes;Bacteroidia;Bacteroidales;Rikenellaceae;Alistipes;Alistipes onderdonkii
GCA_008418325.1	am	328813	Bacteria;Bacteroidetes;Bacteroidia;Bacteroidales;Rikenellaceae;Alistipes;Alistipes onderdonkii
GCA_008418365.1	am	328813	Bacteria;Bacteroidetes;Bacteroidia;Bacteroidales;Rikenellaceae;Alistipes;Alistipes onderdonkii
GCA_008418375.1	am	328813	Bacteria;Bacteroidetes;Bacteroidia;Bacteroidales;Rikenellaceae;Alistipes;Alistipes onderdonkii
GCA_008418385.1	am	328813	Bacteria;Bacteroidetes;Bacteroidia;Bacteroidales;Rikenellaceae;Alistipes;Alistipes onderdonkii
GCA_008418405.1	am	328813	Bacteria;Bacteroidetes;Bacteroidia;Bacteroidales;Rikenellaceae;Alistipes;Alistipes onderdonkii
GCA_008418435.1	am	328813	Bacteria;Bacteroidetes;Bacteroidia;Bacteroidales;Rikenellaceae;Alistipes;Alistipes onderdonkii
GCA_008418465.1	am	328813	Bacteria;Bacteroidetes;Bacteroidia;Bacteroidales;Rikenellaceae;Alistipes;Alistipes onderdonkii
GCA_008418475.1	am	328813	Bacteria;Bacteroidetes;Bacteroidia;Bacteroidales;Rikenellaceae;Alistipes;Alistipes onderdonkii
GCA_008418485.1	am	328813	Bacteria;Bacteroidetes;Bacteroidia;Bacteroidales;Rikenellaceae;Alistipes;Alistipes onderdonkii
GCA_008418495.1	am	328813	Bacteria;Bacteroidetes;Bacteroidia;Bacteroidales;Rikenellaceae;Alistipes;Alistipes onderdonkii
GCA_008418515.1	am	328813	Bacteria;Bacteroidetes;Bacteroidia;Bacteroidales;Rikenellaceae;Alistipes;Alistipes onderdonkii
GCA_008418565.1	am	328813	Bacteria;Bacteroidetes;Bacteroidia;Bacteroidales;Rikenellaceae;Alistipes;Alistipes onderdonkii
GCA_008418575.1	am	328813	Bacteria;Bacteroidetes;Bacteroidia;Bacteroidales;Rikenellaceae;Alistipes;Alistipes onderdonkii
GCA_008418605.1	am	328813	Bacteria;Bacteroidetes;Bacteroidia;Bacteroidales;Rikenellaceae;Alistipes;Alistipes onderdonkii
GCA_008418615.1	am	328813	Bacteria;Bacteroidetes;Bacteroidia;Bacteroidales;Rikenellaceae;Alistipes;Alistipes onderdonkii
GCA_008418625.1	am	328813	Bacteria;Bacteroidetes;Bacteroidia;Bacteroidales;Rikenellaceae;Alistipes;Alistipes onderdonkii
GCA_008418665.1	am	328813	Bacteria;Bacteroidetes;Bacteroidia;Bacteroidales;Rikenellaceae;Alistipes;Alistipes onderdonkii
GCA_008418675.1	am	328813	Bacteria;Bacteroidetes;Bacteroidia;Bacteroidales;Rikenellaceae;Alistipes;Alistipes onderdonkii
GCA_008418705.1	am	328813	Bacteria;Bacteroidetes;Bacteroidia;Bacteroidales;Rikenellaceae;Alistipes;Alistipes onderdonkii
GCA_008418715.1	am	328813	Bacteria;Bacteroidetes;Bacteroidia;Bacteroidales;Rikenellaceae;Alistipes;Alistipes onderdonkii
GCA_008418725.1	am	328813	Bacteria;Bacteroidetes;Bacteroidia;Bacteroidales;Rikenellaceae;Alistipes;Alistipes onderdonkii
GCA_008418745.1	am	328813	Bacteria;Bacteroidetes;Bacteroidia;Bacteroidales;Rikenellaceae;Alistipes;Alistipes onderdonkii
GCA_008418785.1	am	328813	Bacteria;Bacteroidetes;Bacteroidia;Bacteroidales;Rikenellaceae;Alistipes;Alistipes onderdonkii
GCA_008418805.1	am	328813	Bacteria;Bacteroidetes;Bacteroidia;Bacteroidales;Rikenellaceae;Alistipes;Alistipes onderdonkii
GCA_008418815.1	am	328813	Bacteria;Bacteroidetes;Bacteroidia;Bacteroidales;Rikenellaceae;Alistipes;Alistipes onderdonkii
GCA_008418825.1	am	328813	Bacteria;Bacteroidetes;Bacteroidia;Bacteroidales;Rikenellaceae;Alistipes;Alistipes onderdonkii
GCA_008418845.1	am	328813	Bacteria;Bacteroidetes;Bacteroidia;Bacteroidales;Rikenellaceae;Alistipes;Alistipes onderdonkii
GCA_008418855.1	am	328813	Bacteria;Bacteroidetes;Bacteroidia;Bacteroidales;Rikenellaceae;Alistipes;Alistipes onderdonkii
GCA_008418905.1	am	328813	Bacteria;Bacteroidetes;Bacteroidia;Bacteroidales;Rikenellaceae;Alistipes;Alistipes onderdonkii
GCA_008418915.1	am	328813	Bacteria;Bacteroidetes;Bacteroidia;Bacteroidales;Rikenellaceae;Alistipes;Alistipes onderdonkii
GCA_008418935.1	am	328813	Bacteria;Bacteroidetes;Bacteroidia;Bacteroidales;Rikenellaceae;Alistipes;Alistipes onderdonkii
GCA_008418945.1	am	328813	Bacteria;Bacteroidetes;Bacteroidia;Bacteroidales;Rikenellaceae;Alistipes;Alistipes onderdonkii
GCA_008418985.1	am	328813	Bacteria;Bacteroidetes;Bacteroidia;Bacteroidales;Rikenellaceae;Alistipes;Alistipes onderdonkii
GCA_008418995.1	am	328813	Bacteria;Bacteroidetes;Bacteroidia;Bacteroidales;Rikenellaceae;Alistipes;Alistipes onderdonkii
GCA_008419025.1	am	328813	Bacteria;Bacteroidetes;Bacteroidia;Bacteroidales;Rikenellaceae;Alistipes;Alistipes onderdonkii
GCA_008419035.1	am	328813	Bacteria;Bacteroidetes;Bacteroidia;Bacteroidales;Rikenellaceae;Alistipes;Alistipes onderdonkii
GCA_008419045.1	am	328813	Bacteria;Bacteroidetes;Bacteroidia;Bacteroidales;Rikenellaceae;Alistipes;Alistipes onderdonkii
GCA_008419065.1	am	328813	Bacteria;Bacteroidetes;Bacteroidia;Bacteroidales;Rikenellaceae;Alistipes;Alistipes onderdonkii
GCA_008419085.1	am	328813	Bacteria;Bacteroidetes;Bacteroidia;Bacteroidales;Rikenellaceae;Alistipes;Alistipes onderdonkii
GCA_008419125.1	am	328813	Bacteria;Bacteroidetes;Bacteroidia;Bacteroidales;Rikenellaceae;Alistipes;Alistipes onderdonkii
GCA_008419135.1	am	328813	Bacteria;Bacteroidetes;Bacteroidia;Bacteroidales;Rikenellaceae;Alistipes;Alistipes onderdonkii
GCA_008419155.1	am	328813	Bacteria;Bacteroidetes;Bacteroidia;Bacteroidales;Rikenellaceae;Alistipes;Alistipes onderdonkii
GCA_008419165.1	am	328813	Bacteria;Bacteroidetes;Bacteroidia;Bacteroidales;Rikenellaceae;Alistipes;Alistipes onderdonkii
GCA_008419175.1	am	328813	Bacteria;Bacteroidetes;Bacteroidia;Bacteroidales;Rikenellaceae;Alistipes;Alistipes onderdonkii
GCA_008419225.1	am	328813	Bacteria;Bacteroidetes;Bacteroidia;Bacteroidales;Rikenellaceae;Alistipes;Alistipes onderdonkii
GCA_008419235.1	am	328813	Bacteria;Bacteroidetes;Bacteroidia;Bacteroidales;Rikenellaceae;Alistipes;Alistipes onderdonkii
GCA_008419245.1	am	328813	Bacteria;Bacteroidetes;Bacteroidia;Bacteroidales;Rikenellaceae;Alistipes;Alistipes onderdonkii
GCA_008419255.1	am	328813	Bacteria;Bacteroidetes;Bacteroidia;Bacteroidales;Rikenellaceae;Alistipes;Alistipes onderdonkii
GCA_008419285.1	am	328813	Bacteria;Bacteroidetes;Bacteroidia;Bacteroidales;Rikenellaceae;Alistipes;Alistipes onderdonkii
GCA_008419325.1	am	328813	Bacteria;Bacteroidetes;Bacteroidia;Bacteroidales;Rikenellaceae;Alistipes;Alistipes onderdonkii
GCA_008419345.1	am	328813	Bacteria;Bacteroidetes;Bacteroidia;Bacteroidales;Rikenellaceae;Alistipes;Alistipes onderdonkii
GCA_008419355.1	am	328813	Bacteria;Bacteroidetes;Bacteroidia;Bacteroidales;Rikenellaceae;Alistipes;Alistipes onderdonkii
GCA_008419365.1	am	328813	Bacteria;Bacteroidetes;Bacteroidia;Bacteroidales;Rikenellaceae;Alistipes;Alistipes onderdonkii
GCA_008419375.1	am	328813	Bacteria;Bacteroidetes;Bacteroidia;Bacteroidales;Rikenellaceae;Alistipes;Alistipes onderdonkii
GCA_008419425.1	am	328813	Bacteria;Bacteroidetes;Bacteroidia;Bacteroidales;Rikenellaceae;Alistipes;Alistipes onderdonkii
GCA_008419445.1	am	328813	Bacteria;Bacteroidetes;Bacteroidia;Bacteroidales;Rikenellaceae;Alistipes;Alistipes onderdonkii
GCA_008419455.1	am	328813	Bacteria;Bacteroidetes;Bacteroidia;Bacteroidales;Rikenellaceae;Alistipes;Alistipes onderdonkii
GCA_008419485.1	am	328813	Bacteria;Bacteroidetes;Bacteroidia;Bacteroidales;Rikenellaceae;Alistipes;Alistipes onderdonkii
GCA_008419495.1	am	328813	Bacteria;Bacteroidetes;Bacteroidia;Bacteroidales;Rikenellaceae;Alistipes;Alistipes onderdonkii
GCA_008419525.1	am	328813	Bacteria;Bacteroidetes;Bacteroidia;Bacteroidales;Rikenellaceae;Alistipes;Alistipes onderdonkii
GCA_008419535.1	am	328813	Bacteria;Bacteroidetes;Bacteroidia;Bacteroidales;Rikenellaceae;Alistipes;Alistipes onderdonkii
GCA_008419565.1	am	328813	Bacteria;Bacteroidetes;Bacteroidia;Bacteroidales;Rikenellaceae;Alistipes;Alistipes onderdonkii
GCA_008419575.1	am	328813	Bacteria;Bacteroidetes;Bacteroidia;Bacteroidales;Rikenellaceae;Alistipes;Alistipes onderdonkii
GCA_008419585.1	am	328813	Bacteria;Bacteroidetes;Bacteroidia;Bacteroidales;Rikenellaceae;Alistipes;Alistipes onderdonkii
GCA_008419615.1	am	328813	Bacteria;Bacteroidetes;Bacteroidia;Bacteroidales;Rikenellaceae;Alistipes;Alistipes onderdonkii
GCA_008419645.1	am	328813	Bacteria;Bacteroidetes;Bacteroidia;Bacteroidales;Rikenellaceae;Alistipes;Alistipes onderdonkii
GCA_008419665.1	am	328813	Bacteria;Bacteroidetes;Bacteroidia;Bacteroidales;Rikenellaceae;Alistipes;Alistipes onderdonkii
GCA_008419675.1	am	328813	Bacteria;Bacteroidetes;Bacteroidia;Bacteroidales;Rikenellaceae;Alistipes;Alistipes onderdonkii
GCA_008419685.1	am	328813	Bacteria;Bacteroidetes;Bacteroidia;Bacteroidales;Rikenellaceae;Alistipes;Alistipes onderdonkii
GCA_008419725.1	am	328813	Bacteria;Bacteroidetes;Bacteroidia;Bacteroidales;Rikenellaceae;Alistipes;Alistipes onderdonkii
GCA_008419735.1	am	328813	Bacteria;Bacteroidetes;Bacteroidia;Bacteroidales;Rikenellaceae;Alistipes;Alistipes onderdonkii
GCA_008419765.1	am	328813	Bacteria;Bacteroidetes;Bacteroidia;Bacteroidales;Rikenellaceae;Alistipes;Alistipes onderdonkii
GCA_008419775.1	am	328813	Bacteria;Bacteroidetes;Bacteroidia;Bacteroidales;Rikenellaceae;Alistipes;Alistipes onderdonkii
GCA_008419785.1	am	328813	Bacteria;Bacteroidetes;Bacteroidia;Bacteroidales;Rikenellaceae;Alistipes;Alistipes onderdonkii
GCA_008419825.1	am	328813	Bacteria;Bacteroidetes;Bacteroidia;Bacteroidales;Rikenellaceae;Alistipes;Alistipes onderdonkii
GCA_008419835.1	am	328813	Bacteria;Bacteroidetes;Bacteroidia;Bacteroidales;Rikenellaceae;Alistipes;Alistipes onderdonkii
GCA_008419865.1	am	328813	Bacteria;Bacteroidetes;Bacteroidia;Bacteroidales;Rikenellaceae;Alistipes;Alistipes onderdonkii
GCA_008419875.1	am	328813	Bacteria;Bacteroidetes;Bacteroidia;Bacteroidales;Rikenellaceae;Alistipes;Alistipes onderdonkii
GCA_008419885.1	am	328813	Bacteria;Bacteroidetes;Bacteroidia;Bacteroidales;Rikenellaceae;Alistipes;Alistipes onderdonkii
GCA_008419895.1	am	328813	Bacteria;Bacteroidetes;Bacteroidia;Bacteroidales;Rikenellaceae;Alistipes;Alistipes onderdonkii
GCA_008419915.1	am	328813	Bacteria;Bacteroidetes;Bacteroidia;Bacteroidales;Rikenellaceae;Alistipes;Alistipes onderdonkii
GCA_008419965.1	am	328813	Bacteria;Bacteroidetes;Bacteroidia;Bacteroidales;Rikenellaceae;Alistipes;Alistipes onderdonkii
GCA_008419975.1	am	328813	Bacteria;Bacteroidetes;Bacteroidia;Bacteroidales;Rikenellaceae;Alistipes;Alistipes onderdonkii
GCA_008419985.1	am	328813	Bacteria;Bacteroidetes;Bacteroidia;Bacteroidales;Rikenellaceae;Alistipes;Alistipes onderdonkii
GCA_008419995.1	am	328813	Bacteria;Bacteroidetes;Bacteroidia;Bacteroidales;Rikenellaceae;Alistipes;Alistipes onderdonkii
GCA_008420005.1	am	328813	Bacteria;Bacteroidetes;Bacteroidia;Bacteroidales;Rikenellaceae;Alistipes;Alistipes onderdonkii
GCA_008420065.1	am	328813	Bacteria;Bacteroidetes;Bacteroidia;Bacteroidales;Rikenellaceae;Alistipes;Alistipes onderdonkii
GCA_008420085.1	am	328813	Bacteria;Bacteroidetes;Bacteroidia;Bacteroidales;Rikenellaceae;Alistipes;Alistipes onderdonkii
GCA_008420095.1	am	328813	Bacteria;Bacteroidetes;Bacteroidia;Bacteroidales;Rikenellaceae;Alistipes;Alistipes onderdonkii
GCA_008420105.1	am	328813	Bacteria;Bacteroidetes;Bacteroidia;Bacteroidales;Rikenellaceae;Alistipes;Alistipes onderdonkii
GCA_008420145.1	am	328813	Bacteria;Bacteroidetes;Bacteroidia;Bacteroidales;Rikenellaceae;Alistipes;Alistipes onderdonkii
GCA_008420165.1	am	328813	Bacteria;Bacteroidetes;Bacteroidia;Bacteroidales;Rikenellaceae;Alistipes;Alistipes onderdonkii
GCA_008420175.1	am	328813	Bacteria;Bacteroidetes;Bacteroidia;Bacteroidales;Rikenellaceae;Alistipes;Alistipes onderdonkii
GCA_008420195.1	am	328813	Bacteria;Bacteroidetes;Bacteroidia;Bacteroidales;Rikenellaceae;Alistipes;Alistipes onderdonkii
GCA_008420205.1	am	328813	Bacteria;Bacteroidetes;Bacteroidia;Bacteroidales;Rikenellaceae;Alistipes;Alistipes onderdonkii
GCA_008420235.1	am	328813	Bacteria;Bacteroidetes;Bacteroidia;Bacteroidales;Rikenellaceae;Alistipes;Alistipes onderdonkii
GCA_008420265.1	am	328813	Bacteria;Bacteroidetes;Bacteroidia;Bacteroidales;Rikenellaceae;Alistipes;Alistipes onderdonkii
GCA_008420275.1	am	328813	Bacteria;Bacteroidetes;Bacteroidia;Bacteroidales;Rikenellaceae;Alistipes;Alistipes onderdonkii
GCA_008420285.1	am	328813	Bacteria;Bacteroidetes;Bacteroidia;Bacteroidales;Rikenellaceae;Alistipes;Alistipes onderdonkii
GCA_008420295.1	am	328813	Bacteria;Bacteroidetes;Bacteroidia;Bacteroidales;Rikenellaceae;Alistipes;Alistipes onderdonkii
GCA_008420325.1	am	328813	Bacteria;Bacteroidetes;Bacteroidia;Bacteroidales;Rikenellaceae;Alistipes;Alistipes onderdonkii
GCA_008420365.1	am	328813	Bacteria;Bacteroidetes;Bacteroidia;Bacteroidales;Rikenellaceae;Alistipes;Alistipes onderdonkii
GCA_008420375.1	am	328813	Bacteria;Bacteroidetes;Bacteroidia;Bacteroidales;Rikenellaceae;Alistipes;Alistipes onderdonkii
GCA_008420385.1	am	328813	Bacteria;Bacteroidetes;Bacteroidia;Bacteroidales;Rikenellaceae;Alistipes;Alistipes onderdonkii
GCA_008420395.1	am	328813	Bacteria;Bacteroidetes;Bacteroidia;Bacteroidales;Rikenellaceae;Alistipes;Alistipes onderdonkii
GCA_008420405.1	am	328813	Bacteria;Bacteroidetes;Bacteroidia;Bacteroidales;Rikenellaceae;Alistipes;Alistipes onderdonkii
GCA_008420465.1	am	328813	Bacteria;Bacteroidetes;Bacteroidia;Bacteroidales;Rikenellaceae;Alistipes;Alistipes onderdonkii
GCA_008420475.1	am	328813	Bacteria;Bacteroidetes;Bacteroidia;Bacteroidales;Rikenellaceae;Alistipes;Alistipes onderdonkii
GCA_008420495.1	am	328813	Bacteria;Bacteroidetes;Bacteroidia;Bacteroidales;Rikenellaceae;Alistipes;Alistipes onderdonkii
GCA_008420505.1	am	328813	Bacteria;Bacteroidetes;Bacteroidia;Bacteroidales;Rikenellaceae;Alistipes;Alistipes onderdonkii
GCA_008420515.1	am	328813	Bacteria;Bacteroidetes;Bacteroidia;Bacteroidales;Rikenellaceae;Alistipes;Alistipes onderdonkii
GCA_008420565.1	am	328813	Bacteria;Bacteroidetes;Bacteroidia;Bacteroidales;Rikenellaceae;Alistipes;Alistipes onderdonkii
GCA_008420575.1	am	328813	Bacteria;Bacteroidetes;Bacteroidia;Bacteroidales;Rikenellaceae;Alistipes;Alistipes onderdonkii
GCA_008420585.1	am	328813	Bacteria;Bacteroidetes;Bacteroidia;Bacteroidales;Rikenellaceae;Alistipes;Alistipes onderdonkii
GCA_008420615.1	am	328813	Bacteria;Bacteroidetes;Bacteroidia;Bacteroidales;Rikenellaceae;Alistipes;Alistipes onderdonkii
GCA_008420635.1	am	328813	Bacteria;Bacteroidetes;Bacteroidia;Bacteroidales;Rikenellaceae;Alistipes;Alistipes onderdonkii
GCA_008420655.1	am	328813	Bacteria;Bacteroidetes;Bacteroidia;Bacteroidales;Rikenellaceae;Alistipes;Alistipes onderdonkii
GCA_008420665.1	am	328813	Bacteria;Bacteroidetes;Bacteroidia;Bacteroidales;Rikenellaceae;Alistipes;Alistipes onderdonkii
GCA_008420675.1	am	328813	Bacteria;Bacteroidetes;Bacteroidia;Bacteroidales;Rikenellaceae;Alistipes;Alistipes onderdonkii
GCA_008420715.1	am	328813	Bacteria;Bacteroidetes;Bacteroidia;Bacteroidales;Rikenellaceae;Alistipes;Alistipes onderdonkii
GCA_008420745.1	am	328813	Bacteria;Bacteroidetes;Bacteroidia;Bacteroidales;Rikenellaceae;Alistipes;Alistipes onderdonkii
GCA_008420755.1	am	328813	Bacteria;Bacteroidetes;Bacteroidia;Bacteroidales;Rikenellaceae;Alistipes;Alistipes onderdonkii
GCA_008420775.1	am	328813	Bacteria;Bacteroidetes;Bacteroidia;Bacteroidales;Rikenellaceae;Alistipes;Alistipes onderdonkii
GCA_008420795.1	am	328813	Bacteria;Bacteroidetes;Bacteroidia;Bacteroidales;Rikenellaceae;Alistipes;Alistipes onderdonkii
GCA_008420825.1	am	328813	Bacteria;Bacteroidetes;Bacteroidia;Bacteroidales;Rikenellaceae;Alistipes;Alistipes onderdonkii
GCA_008420835.1	am	328813	Bacteria;Bacteroidetes;Bacteroidia;Bacteroidales;Rikenellaceae;Alistipes;Alistipes onderdonkii
GCA_008420855.1	am	328813	Bacteria;Bacteroidetes;Bacteroidia;Bacteroidales;Rikenellaceae;Alistipes;Alistipes onderdonkii
GCA_008420865.1	am	328813	Bacteria;Bacteroidetes;Bacteroidia;Bacteroidales;Rikenellaceae;Alistipes;Alistipes onderdonkii
GCA_008420885.1	am	328813	Bacteria;Bacteroidetes;Bacteroidia;Bacteroidales;Rikenellaceae;Alistipes;Alistipes onderdonkii
GCA_008420925.1	am	328813	Bacteria;Bacteroidetes;Bacteroidia;Bacteroidales;Rikenellaceae;Alistipes;Alistipes onderdonkii
GCA_008420935.1	am	328813	Bacteria;Bacteroidetes;Bacteroidia;Bacteroidales;Rikenellaceae;Alistipes;Alistipes onderdonkii
GCA_008420945.1	am	328813	Bacteria;Bacteroidetes;Bacteroidia;Bacteroidales;Rikenellaceae;Alistipes;Alistipes onderdonkii
GCA_008420965.1	am	328813	Bacteria;Bacteroidetes;Bacteroidia;Bacteroidales;Rikenellaceae;Alistipes;Alistipes onderdonkii
GCA_008420985.1	am	328813	Bacteria;Bacteroidetes;Bacteroidia;Bacteroidales;Rikenellaceae;Alistipes;Alistipes onderdonkii
GCA_008421025.1	am	328813	Bacteria;Bacteroidetes;Bacteroidia;Bacteroidales;Rikenellaceae;Alistipes;Alistipes onderdonkii
GCA_008421035.1	am	328813	Bacteria;Bacteroidetes;Bacteroidia;Bacteroidales;Rikenellaceae;Alistipes;Alistipes onderdonkii
GCA_008421045.1	am	328813	Bacteria;Bacteroidetes;Bacteroidia;Bacteroidales;Rikenellaceae;Alistipes;Alistipes onderdonkii
GCA_008421055.1	am	328813	Bacteria;Bacteroidetes;Bacteroidia;Bacteroidales;Rikenellaceae;Alistipes;Alistipes onderdonkii
GCA_008421065.1	am	328813	Bacteria;Bacteroidetes;Bacteroidia;Bacteroidales;Rikenellaceae;Alistipes;Alistipes onderdonkii
GCA_008421125.1	am	328813	Bacteria;Bacteroidetes;Bacteroidia;Bacteroidales;Rikenellaceae;Alistipes;Alistipes onderdonkii
GCA_008421135.1	am	328813	Bacteria;Bacteroidetes;Bacteroidia;Bacteroidales;Rikenellaceae;Alistipes;Alistipes onderdonkii
GCA_008421145.1	am	328813	Bacteria;Bacteroidetes;Bacteroidia;Bacteroidales;Rikenellaceae;Alistipes;Alistipes onderdonkii
GCA_008421165.1	am	328813	Bacteria;Bacteroidetes;Bacteroidia;Bacteroidales;Rikenellaceae;Alistipes;Alistipes onderdonkii
GCA_008421175.1	am	328813	Bacteria;Bacteroidetes;Bacteroidia;Bacteroidales;Rikenellaceae;Alistipes;Alistipes onderdonkii
GCA_008421215.1	am	328813	Bacteria;Bacteroidetes;Bacteroidia;Bacteroidales;Rikenellaceae;Alistipes;Alistipes onderdonkii
GCA_008421235.1	aa	214856	Bacteria;Bacteroidetes;Bacteroidia;Bacteroidales;Rikenellaceae;Alistipes;Alistipes finegoldii
GCA_008421245.1	am	626932	Bacteria;Bacteroidetes;Bacteroidia;Bacteroidales;Rikenellaceae;Alistipes;Alistipes indistinctus
GCA_008421265.1	aa	2584623	Bacteria;Verrucomicrobia;Verrucomicrobiae;Verrucomicrobiales;Akkermansiaceae;Akkermansia;Akkermansia sp. BIOML-A67
GCA_008421305.1	aa	2584622	Bacteria;Verrucomicrobia;Verrucomicrobiae;Verrucomicrobiales;Akkermansiaceae;Akkermansia;Akkermansia sp. BIOML-A66
GCA_008421315.1	aa	2584620	Bacteria;Verrucomicrobia;Verrucomicrobiae;Verrucomicrobiales;Akkermansiaceae;Akkermansia;Akkermansia sp. BIOML-A64
GCA_008421325.1	aa	2584619	Bacteria;Verrucomicrobia;Verrucomicrobiae;Verrucomicrobiales;Akkermansiaceae;Akkermansia;Akkermansia sp. BIOML-A63
GCA_008421345.1	aa	2584621	Bacteria;Verrucomicrobia;Verrucomicrobiae;Verrucomicrobiales;Akkermansiaceae;Akkermansia;Akkermansia sp. BIOML-A65
GCA_008421385.1	aa	2584618	Bacteria;Verrucomicrobia;Verrucomicrobiae;Verrucomicrobiales;Akkermansiaceae;Akkermansia;Akkermansia sp. BIOML-A62
GCA_008421395.1	aa	2584617	Bacteria;Verrucomicrobia;Verrucomicrobiae;Verrucomicrobiales;Akkermansiaceae;Akkermansia;Akkermansia sp. BIOML-A61
GCA_008421415.1	aa	2584616	Bacteria;Verrucomicrobia;Verrucomicrobiae;Verrucomicrobiales;Akkermansiaceae;Akkermansia;Akkermansia sp. BIOML-A60
GCA_008421425.1	aa	2584615	Bacteria;Verrucomicrobia;Verrucomicrobiae;Verrucomicrobiales;Akkermansiaceae;Akkermansia;Akkermansia sp. BIOML-A59
GCA_008421465.1	aa	2584614	Bacteria;Verrucomicrobia;Verrucomicrobiae;Verrucomicrobiales;Akkermansiaceae;Akkermansia;Akkermansia sp. BIOML-A58
GCA_008421475.1	aa	2584613	Bacteria;Verrucomicrobia;Verrucomicrobiae;Verrucomicrobiales;Akkermansiaceae;Akkermansia;Akkermansia sp. BIOML-A57
GCA_008421505.1	aa	2584611	Bacteria;Verrucomicrobia;Verrucomicrobiae;Verrucomicrobiales;Akkermansiaceae;Akkermansia;Akkermansia sp. BIOML-A55
GCA_008421515.1	aa	2584610	Bacteria;Verrucomicrobia;Verrucomicrobiae;Verrucomicrobiales;Akkermansiaceae;Akkermansia;Akkermansia sp. BIOML-A54
GCA_008421535.1	aa	2584612	Bacteria;Verrucomicrobia;Verrucomicrobiae;Verrucomicrobiales;Akkermansiaceae;Akkermansia;Akkermansia sp. BIOML-A56
GCA_008421565.1	aa	2584609	Bacteria;Verrucomicrobia;Verrucomicrobiae;Verrucomicrobiales;Akkermansiaceae;Akkermansia;Akkermansia sp. BIOML-A53
GCA_008421585.1	aa	2584608	Bacteria;Verrucomicrobia;Verrucomicrobiae;Verrucomicrobiales;Akkermansiaceae;Akkermansia;Akkermansia sp. BIOML-A52
GCA_008421595.1	aa	2584606	Bacteria;Verrucomicrobia;Verrucomicrobiae;Verrucomicrobiales;Akkermansiaceae;Akkermansia;Akkermansia sp. BIOML-A50
GCA_008421605.1	aa	2584607	Bacteria;Verrucomicrobia;Verrucomicrobiae;Verrucomicrobiales;Akkermansiaceae;Akkermansia;Akkermansia sp. BIOML-A51
GCA_008421645.1	aa	2584605	Bacteria;Verrucomicrobia;Verrucomicrobiae;Verrucomicrobiales;Akkermansiaceae;Akkermansia;Akkermansia sp. BIOML-A49
GCA_008421665.1	aa	2584604	Bacteria;Verrucomicrobia;Verrucomicrobiae;Verrucomicrobiales;Akkermansiaceae;Akkermansia;Akkermansia sp. BIOML-A48
GCA_008421685.1	aa	2584601	Bacteria;Verrucomicrobia;Verrucomicrobiae;Verrucomicrobiales;Akkermansiaceae;Akkermansia;Akkermansia sp. BIOML-A45
GCA_008421695.1	aa	2584603	Bacteria;Verrucomicrobia;Verrucomicrobiae;Verrucomicrobiales;Akkermansiaceae;Akkermansia;Akkermansia sp. BIOML-A47
GCA_008421725.1	aa	2584600	Bacteria;Verrucomicrobia;Verrucomicrobiae;Verrucomicrobiales;Akkermansiaceae;Akkermansia;Akkermansia sp. BIOML-A44
GCA_008421735.1	aa	2584602	Bacteria;Verrucomicrobia;Verrucomicrobiae;Verrucomicrobiales;Akkermansiaceae;Akkermansia;Akkermansia sp. BIOML-A46
GCA_008421765.1	aa	2584598	Bacteria;Verrucomicrobia;Verrucomicrobiae;Verrucomicrobiales;Akkermansiaceae;Akkermansia;Akkermansia sp. BIOML-A42
GCA_008421775.1	aa	2584599	Bacteria;Verrucomicrobia;Verrucomicrobiae;Verrucomicrobiales;Akkermansiaceae;Akkermansia;Akkermansia sp. BIOML-A43
GCA_008421785.1	aa	2584597	Bacteria;Verrucomicrobia;Verrucomicrobiae;Verrucomicrobiales;Akkermansiaceae;Akkermansia;Akkermansia sp. BIOML-A41
GCA_008421825.1	aa	2584595	Bacteria;Verrucomicrobia;Verrucomicrobiae;Verrucomicrobiales;Akkermansiaceae;Akkermansia;Akkermansia sp. BIOML-A39
GCA_008421845.1	aa	2584596	Bacteria;Verrucomicrobia;Verrucomicrobiae;Verrucomicrobiales;Akkermansiaceae;Akkermansia;Akkermansia sp. BIOML-A40
GCA_008421855.1	aa	2584593	Bacteria;Verrucomicrobia;Verrucomicrobiae;Verrucomicrobiales;Akkermansiaceae;Akkermansia;Akkermansia sp. BIOML-A37
GCA_008421865.1	aa	2584592	Bacteria;Verrucomicrobia;Verrucomicrobiae;Verrucomicrobiales;Akkermansiaceae;Akkermansia;Akkermansia sp. BIOML-A36
GCA_008421895.1	aa	2584594	Bacteria;Verrucomicrobia;Verrucomicrobiae;Verrucomicrobiales;Akkermansiaceae;Akkermansia;Akkermansia sp. BIOML-A38
GCA_008421905.1	aa	2584591	Bacteria;Verrucomicrobia;Verrucomicrobiae;Verrucomicrobiales;Akkermansiaceae;Akkermansia;Akkermansia sp. BIOML-A35
GCA_008421945.1	aa	2584590	Bacteria;Verrucomicrobia;Verrucomicrobiae;Verrucomicrobiales;Akkermansiaceae;Akkermansia;Akkermansia sp. BIOML-A34
GCA_008421955.1	aa	2584589	Bacteria;Verrucomicrobia;Verrucomicrobiae;Verrucomicrobiales;Akkermansiaceae;Akkermansia;Akkermansia sp. BIOML-A33
GCA_008421965.1	aa	2584588	Bacteria;Verrucomicrobia;Verrucomicrobiae;Verrucomicrobiales;Akkermansiaceae;Akkermansia;Akkermansia sp. BIOML-A32
GCA_008421985.1	aa	2584587	Bacteria;Verrucomicrobia;Verrucomicrobiae;Verrucomicrobiales;Akkermansiaceae;Akkermansia;Akkermansia sp. BIOML-A31
GCA_008422015.1	aa	2584586	Bacteria;Verrucomicrobia;Verrucomicrobiae;Verrucomicrobiales;Akkermansiaceae;Akkermansia;Akkermansia sp. BIOML-A30
GCA_008422045.1	aa	2584585	Bacteria;Verrucomicrobia;Verrucomicrobiae;Verrucomicrobiales;Akkermansiaceae;Akkermansia;Akkermansia sp. BIOML-A29
GCA_008422065.1	aa	2584584	Bacteria;Verrucomicrobia;Verrucomicrobiae;Verrucomicrobiales;Akkermansiaceae;Akkermansia;Akkermansia sp. BIOML-A28
GCA_008422075.1	aa	2584583	Bacteria;Verrucomicrobia;Verrucomicrobiae;Verrucomicrobiales;Akkermansiaceae;Akkermansia;Akkermansia sp. BIOML-A27
GCA_008422085.1	aa	2584582	Bacteria;Verrucomicrobia;Verrucomicrobiae;Verrucomicrobiales;Akkermansiaceae;Akkermansia;Akkermansia sp. BIOML-A26
GCA_008422125.1	aa	2584581	Bacteria;Verrucomicrobia;Verrucomicrobiae;Verrucomicrobiales;Akkermansiaceae;Akkermansia;Akkermansia sp. BIOML-A25
GCA_008422135.1	aa	2584580	Bacteria;Verrucomicrobia;Verrucomicrobiae;Verrucomicrobiales;Akkermansiaceae;Akkermansia;Akkermansia sp. BIOML-A24
GCA_008422165.1	aa	2584579	Bacteria;Verrucomicrobia;Verrucomicrobiae;Verrucomicrobiales;Akkermansiaceae;Akkermansia;Akkermansia sp. BIOML-A23
GCA_008422185.1	aa	2584578	Bacteria;Verrucomicrobia;Verrucomicrobiae;Verrucomicrobiales;Akkermansiaceae;Akkermansia;Akkermansia sp. BIOML-A22
GCA_008422195.1	aa	2584577	Bacteria;Verrucomicrobia;Verrucomicrobiae;Verrucomicrobiales;Akkermansiaceae;Akkermansia;Akkermansia sp. BIOML-A21
GCA_008422225.1	aa	2584575	Bacteria;Verrucomicrobia;Verrucomicrobiae;Verrucomicrobiales;Akkermansiaceae;Akkermansia;Akkermansia sp. BIOML-A19
GCA_008422235.1	aa	2584576	Bacteria;Verrucomicrobia;Verrucomicrobiae;Verrucomicrobiales;Akkermansiaceae;Akkermansia;Akkermansia sp. BIOML-A20
GCA_008422255.1	aa	2584574	Bacteria;Verrucomicrobia;Verrucomicrobiae;Verrucomicrobiales;Akkermansiaceae;Akkermansia;Akkermansia sp. BIOML-A18
GCA_008422275.1	aa	2584573	Bacteria;Verrucomicrobia;Verrucomicrobiae;Verrucomicrobiales;Akkermansiaceae;Akkermansia;Akkermansia sp. BIOML-A17
GCA_008422295.1	aa	2584572	Bacteria;Verrucomicrobia;Verrucomicrobiae;Verrucomicrobiales;Akkermansiaceae;Akkermansia;Akkermansia sp. BIOML-A16
GCA_008422325.1	aa	2584571	Bacteria;Verrucomicrobia;Verrucomicrobiae;Verrucomicrobiales;Akkermansiaceae;Akkermansia;Akkermansia sp. BIOML-A15
GCA_008422335.1	aa	2584570	Bacteria;Verrucomicrobia;Verrucomicrobiae;Verrucomicrobiales;Akkermansiaceae;Akkermansia;Akkermansia sp. BIOML-A14
GCA_008422355.1	aa	2584569	Bacteria;Verrucomicrobia;Verrucomicrobiae;Verrucomicrobiales;Akkermansiaceae;Akkermansia;Akkermansia sp. BIOML-A13
GCA_008422375.1	aa	2584568	Bacteria;Verrucomicrobia;Verrucomicrobiae;Verrucomicrobiales;Akkermansiaceae;Akkermansia;Akkermansia sp. BIOML-A12
GCA_008422405.1	aa	2584567	Bacteria;Verrucomicrobia;Verrucomicrobiae;Verrucomicrobiales;Akkermansiaceae;Akkermansia;Akkermansia sp. BIOML-A11
GCA_008422415.1	aa	2584566	Bacteria;Verrucomicrobia;Verrucomicrobiae;Verrucomicrobiales;Akkermansiaceae;Akkermansia;Akkermansia sp. BIOML-A10
GCA_008422425.1	aa	2584564	Bacteria;Verrucomicrobia;Verrucomicrobiae;Verrucomicrobiales;Akkermansiaceae;Akkermansia;Akkermansia sp. BIOML-A8
GCA_008422465.1	aa	2584565	Bacteria;Verrucomicrobia;Verrucomicrobiae;Verrucomicrobiales;Akkermansiaceae;Akkermansia;Akkermansia sp. BIOML-A9
GCA_008422475.1	aa	2584563	Bacteria;Verrucomicrobia;Verrucomicrobiae;Verrucomicrobiales;Akkermansiaceae;Akkermansia;Akkermansia sp. BIOML-A7
GCA_008422485.1	aa	2584562	Bacteria;Verrucomicrobia;Verrucomicrobiae;Verrucomicrobiales;Akkermansiaceae;Akkermansia;Akkermansia sp. BIOML-A6
GCA_008422525.1	aa	2584561	Bacteria;Verrucomicrobia;Verrucomicrobiae;Verrucomicrobiales;Akkermansiaceae;Akkermansia;Akkermansia sp. BIOML-A5
GCA_008422545.1	aa	2584560	Bacteria;Verrucomicrobia;Verrucomicrobiae;Verrucomicrobiales;Akkermansiaceae;Akkermansia;Akkermansia sp. BIOML-A4
GCA_008422555.1	aa	2584557	Bacteria;Verrucomicrobia;Verrucomicrobiae;Verrucomicrobiales;Akkermansiaceae;Akkermansia;Akkermansia sp. BIOML-A1
GCA_008422585.1	aa	2584559	Bacteria;Verrucomicrobia;Verrucomicrobiae;Verrucomicrobiales;Akkermansiaceae;Akkermansia;Akkermansia sp. BIOML-A3
GCA_008422595.1	aa	2584558	Bacteria;Verrucomicrobia;Verrucomicrobiae;Verrucomicrobiales;Akkermansiaceae;Akkermansia;Akkermansia sp. BIOML-A2
GCA_008422615.1	am	239935	Bacteria;Verrucomicrobia;Verrucomicrobiae;Verrucomicrobiales;Akkermansiaceae;Akkermansia;Akkermansia muciniphila
GCA_008422635.1	am	239935	Bacteria;Verrucomicrobia;Verrucomicrobiae;Verrucomicrobiales;Akkermansiaceae;Akkermansia;Akkermansia muciniphila
GCA_008422665.1	am	239935	Bacteria;Verrucomicrobia;Verrucomicrobiae;Verrucomicrobiales;Akkermansiaceae;Akkermansia;Akkermansia muciniphila
GCA_008422685.1	am	239935	Bacteria;Verrucomicrobia;Verrucomicrobiae;Verrucomicrobiales;Akkermansiaceae;Akkermansia;Akkermansia muciniphila
GCA_008422695.1	am	239935	Bacteria;Verrucomicrobia;Verrucomicrobiae;Verrucomicrobiales;Akkermansiaceae;Akkermansia;Akkermansia muciniphila
GCA_008422705.1	am	239935	Bacteria;Verrucomicrobia;Verrucomicrobiae;Verrucomicrobiales;Akkermansiaceae;Akkermansia;Akkermansia muciniphila
GCA_008422715.1	am	239935	Bacteria;Verrucomicrobia;Verrucomicrobiae;Verrucomicrobiales;Akkermansiaceae;Akkermansia;Akkermansia muciniphila
GCA_008422765.1	am	239935	Bacteria;Verrucomicrobia;Verrucomicrobiae;Verrucomicrobiales;Akkermansiaceae;Akkermansia;Akkermansia muciniphila
GCA_008422775.1	am	239935	Bacteria;Verrucomicrobia;Verrucomicrobiae;Verrucomicrobiales;Akkermansiaceae;Akkermansia;Akkermansia muciniphila
GCA_008422795.1	am	239935	Bacteria;Verrucomicrobia;Verrucomicrobiae;Verrucomicrobiales;Akkermansiaceae;Akkermansia;Akkermansia muciniphila
GCA_008422805.1	am	239935	Bacteria;Verrucomicrobia;Verrucomicrobiae;Verrucomicrobiales;Akkermansiaceae;Akkermansia;Akkermansia muciniphila
GCA_008422815.1	am	239935	Bacteria;Verrucomicrobia;Verrucomicrobiae;Verrucomicrobiales;Akkermansiaceae;Akkermansia;Akkermansia muciniphila
GCA_008422865.1	am	239935	Bacteria;Verrucomicrobia;Verrucomicrobiae;Verrucomicrobiales;Akkermansiaceae;Akkermansia;Akkermansia muciniphila
GCA_008422875.1	am	239935	Bacteria;Verrucomicrobia;Verrucomicrobiae;Verrucomicrobiales;Akkermansiaceae;Akkermansia;Akkermansia muciniphila
GCA_008422885.1	am	239935	Bacteria;Verrucomicrobia;Verrucomicrobiae;Verrucomicrobiales;Akkermansiaceae;Akkermansia;Akkermansia muciniphila
GCA_008422895.1	am	239935	Bacteria;Verrucomicrobia;Verrucomicrobiae;Verrucomicrobiales;Akkermansiaceae;Akkermansia;Akkermansia muciniphila
GCA_008422925.1	am	239935	Bacteria;Verrucomicrobia;Verrucomicrobiae;Verrucomicrobiales;Akkermansiaceae;Akkermansia;Akkermansia muciniphila
GCA_008422965.1	am	239935	Bacteria;Verrucomicrobia;Verrucomicrobiae;Verrucomicrobiales;Akkermansiaceae;Akkermansia;Akkermansia muciniphila
GCA_008422985.1	am	239935	Bacteria;Verrucomicrobia;Verrucomicrobiae;Verrucomicrobiales;Akkermansiaceae;Akkermansia;Akkermansia muciniphila
GCA_008422995.1	am	239935	Bacteria;Verrucomicrobia;Verrucomicrobiae;Verrucomicrobiales;Akkermansiaceae;Akkermansia;Akkermansia muciniphila
GCA_008423015.1	am	239935	Bacteria;Verrucomicrobia;Verrucomicrobiae;Verrucomicrobiales;Akkermansiaceae;Akkermansia;Akkermansia muciniphila
GCA_008423035.1	am	239935	Bacteria;Verrucomicrobia;Verrucomicrobiae;Verrucomicrobiales;Akkermansiaceae;Akkermansia;Akkermansia muciniphila
GCA_008423065.1	am	239935	Bacteria;Verrucomicrobia;Verrucomicrobiae;Verrucomicrobiales;Akkermansiaceae;Akkermansia;Akkermansia muciniphila
GCA_008423085.1	am	239935	Bacteria;Verrucomicrobia;Verrucomicrobiae;Verrucomicrobiales;Akkermansiaceae;Akkermansia;Akkermansia muciniphila
GCA_008423095.1	am	239935	Bacteria;Verrucomicrobia;Verrucomicrobiae;Verrucomicrobiales;Akkermansiaceae;Akkermansia;Akkermansia muciniphila
GCA_008423115.1	am	239935	Bacteria;Verrucomicrobia;Verrucomicrobiae;Verrucomicrobiales;Akkermansiaceae;Akkermansia;Akkermansia muciniphila
GCA_008423135.1	am	239935	Bacteria;Verrucomicrobia;Verrucomicrobiae;Verrucomicrobiales;Akkermansiaceae;Akkermansia;Akkermansia muciniphila
GCA_008423165.1	am	239935	Bacteria;Verrucomicrobia;Verrucomicrobiae;Verrucomicrobiales;Akkermansiaceae;Akkermansia;Akkermansia muciniphila
GCA_008423175.1	am	239935	Bacteria;Verrucomicrobia;Verrucomicrobiae;Verrucomicrobiales;Akkermansiaceae;Akkermansia;Akkermansia muciniphila
GCA_008423185.1	am	239935	Bacteria;Verrucomicrobia;Verrucomicrobiae;Verrucomicrobiales;Akkermansiaceae;Akkermansia;Akkermansia muciniphila
GCA_008423215.1	am	239935	Bacteria;Verrucomicrobia;Verrucomicrobiae;Verrucomicrobiales;Akkermansiaceae;Akkermansia;Akkermansia muciniphila
GCA_008423245.1	am	239935	Bacteria;Verrucomicrobia;Verrucomicrobiae;Verrucomicrobiales;Akkermansiaceae;Akkermansia;Akkermansia muciniphila
GCA_008423265.1	am	239935	Bacteria;Verrucomicrobia;Verrucomicrobiae;Verrucomicrobiales;Akkermansiaceae;Akkermansia;Akkermansia muciniphila
GCA_008423275.1	am	239935	Bacteria;Verrucomicrobia;Verrucomicrobiae;Verrucomicrobiales;Akkermansiaceae;Akkermansia;Akkermansia muciniphila
GCA_008423295.1	am	239935	Bacteria;Verrucomicrobia;Verrucomicrobiae;Verrucomicrobiales;Akkermansiaceae;Akkermansia;Akkermansia muciniphila
GCA_008423325.1	am	239935	Bacteria;Verrucomicrobia;Verrucomicrobiae;Verrucomicrobiales;Akkermansiaceae;Akkermansia;Akkermansia muciniphila
GCA_008423335.1	am	239935	Bacteria;Verrucomicrobia;Verrucomicrobiae;Verrucomicrobiales;Akkermansiaceae;Akkermansia;Akkermansia muciniphila
GCA_008423365.1	am	239935	Bacteria;Verrucomicrobia;Verrucomicrobiae;Verrucomicrobiales;Akkermansiaceae;Akkermansia;Akkermansia muciniphila
GCA_008423375.1	am	239935	Bacteria;Verrucomicrobia;Verrucomicrobiae;Verrucomicrobiales;Akkermansiaceae;Akkermansia;Akkermansia muciniphila
GCA_008423385.1	am	239935	Bacteria;Verrucomicrobia;Verrucomicrobiae;Verrucomicrobiales;Akkermansiaceae;Akkermansia;Akkermansia muciniphila
GCA_008423405.1	am	239935	Bacteria;Verrucomicrobia;Verrucomicrobiae;Verrucomicrobiales;Akkermansiaceae;Akkermansia;Akkermansia muciniphila
GCA_008423445.1	am	239935	Bacteria;Verrucomicrobia;Verrucomicrobiae;Verrucomicrobiales;Akkermansiaceae;Akkermansia;Akkermansia muciniphila
GCA_008423455.1	am	239935	Bacteria;Verrucomicrobia;Verrucomicrobiae;Verrucomicrobiales;Akkermansiaceae;Akkermansia;Akkermansia muciniphila
GCA_008565155.1	am	291644	Bacteria;Bacteroidetes;Bacteroidia;Bacteroidales;Bacteroidaceae;Bacteroides;Bacteroides salyersiae
GCA_008565165.1	am	291644	Bacteria;Bacteroidetes;Bacteroidia;Bacteroidales;Bacteroidaceae;Bacteroides;Bacteroides salyersiae
GCA_008565175.1	am	291644	Bacteria;Bacteroidetes;Bacteroidia;Bacteroidales;Bacteroidaceae;Bacteroides;Bacteroides salyersiae
GCA_008565185.1	am	291644	Bacteria;Bacteroidetes;Bacteroidia;Bacteroidales;Bacteroidaceae;Bacteroides;Bacteroides salyersiae
GCA_008565195.1	am	291644	Bacteria;Bacteroidetes;Bacteroidia;Bacteroidales;Bacteroidaceae;Bacteroides;Bacteroides salyersiae
GCA_008565225.1	am	291644	Bacteria;Bacteroidetes;Bacteroidia;Bacteroidales;Bacteroidaceae;Bacteroides;Bacteroides salyersiae
GCA_008565275.1	am	291644	Bacteria;Bacteroidetes;Bacteroidia;Bacteroidales;Bacteroidaceae;Bacteroides;Bacteroides salyersiae
GCA_008565285.1	am	291644	Bacteria;Bacteroidetes;Bacteroidia;Bacteroidales;Bacteroidaceae;Bacteroides;Bacteroides salyersiae
GCA_008565305.1	am	291644	Bacteria;Bacteroidetes;Bacteroidia;Bacteroidales;Bacteroidaceae;Bacteroides;Bacteroides salyersiae
GCA_008565325.1	am	291644	Bacteria;Bacteroidetes;Bacteroidia;Bacteroidales;Bacteroidaceae;Bacteroides;Bacteroides salyersiae
GCA_008565335.1	am	291644	Bacteria;Bacteroidetes;Bacteroidia;Bacteroidales;Bacteroidaceae;Bacteroides;Bacteroides salyersiae
GCA_008565375.1	am	291644	Bacteria;Bacteroidetes;Bacteroidia;Bacteroidales;Bacteroidaceae;Bacteroides;Bacteroides salyersiae
GCA_008565395.1	am	291644	Bacteria;Bacteroidetes;Bacteroidia;Bacteroidales;Bacteroidaceae;Bacteroides;Bacteroides salyersiae
GCA_008565405.1	am	291644	Bacteria;Bacteroidetes;Bacteroidia;Bacteroidales;Bacteroidaceae;Bacteroides;Bacteroides salyersiae
GCA_008565415.1	am	291644	Bacteria;Bacteroidetes;Bacteroidia;Bacteroidales;Bacteroidaceae;Bacteroides;Bacteroides salyersiae
GCA_008565445.1	am	291644	Bacteria;Bacteroidetes;Bacteroidia;Bacteroidales;Bacteroidaceae;Bacteroides;Bacteroides salyersiae
GCA_008565475.1	am	291644	Bacteria;Bacteroidetes;Bacteroidia;Bacteroidales;Bacteroidaceae;Bacteroides;Bacteroides salyersiae
GCA_008565495.1	am	291644	Bacteria;Bacteroidetes;Bacteroidia;Bacteroidales;Bacteroidaceae;Bacteroides;Bacteroides salyersiae
GCA_008565505.1	am	291644	Bacteria;Bacteroidetes;Bacteroidia;Bacteroidales;Bacteroidaceae;Bacteroides;Bacteroides salyersiae
GCA_008565515.1	am	291644	Bacteria;Bacteroidetes;Bacteroidia;Bacteroidales;Bacteroidaceae;Bacteroides;Bacteroides salyersiae
GCA_008565555.1	am	291644	Bacteria;Bacteroidetes;Bacteroidia;Bacteroidales;Bacteroidaceae;Bacteroides;Bacteroides salyersiae
GCA_008565565.1	am	291644	Bacteria;Bacteroidetes;Bacteroidia;Bacteroidales;Bacteroidaceae;Bacteroides;Bacteroides salyersiae
GCA_008565595.1	am	291644	Bacteria;Bacteroidetes;Bacteroidia;Bacteroidales;Bacteroidaceae;Bacteroides;Bacteroides salyersiae
GCA_008565605.1	cx	28116	Bacteria;Bacteroidetes;Bacteroidia;Bacteroidales;Bacteroidaceae;Bacteroides;Bacteroides ovatus
GCA_008565615.1	cx	28116	Bacteria;Bacteroidetes;Bacteroidia;Bacteroidales;Bacteroidaceae;Bacteroides;Bacteroides ovatus
GCA_008565655.1	cx	28116	Bacteria;Bacteroidetes;Bacteroidia;Bacteroidales;Bacteroidaceae;Bacteroides;Bacteroides ovatus
GCA_008565675.1	cx	28116	Bacteria;Bacteroidetes;Bacteroidia;Bacteroidales;Bacteroidaceae;Bacteroides;Bacteroides ovatus
GCA_008565685.1	cx	28116	Bacteria;Bacteroidetes;Bacteroidia;Bacteroidales;Bacteroidaceae;Bacteroides;Bacteroides ovatus
GCA_008565695.1	cx	28116	Bacteria;Bacteroidetes;Bacteroidia;Bacteroidales;Bacteroidaceae;Bacteroides;Bacteroides ovatus
GCA_008565705.1	cx	28116	Bacteria;Bacteroidetes;Bacteroidia;Bacteroidales;Bacteroidaceae;Bacteroides;Bacteroides ovatus
GCA_008565745.1	cx	28116	Bacteria;Bacteroidetes;Bacteroidia;Bacteroidales;Bacteroidaceae;Bacteroides;Bacteroides ovatus
GCA_008565755.1	cx	28116	Bacteria;Bacteroidetes;Bacteroidia;Bacteroidales;Bacteroidaceae;Bacteroides;Bacteroides ovatus
GCA_008565765.1	cx	28116	Bacteria;Bacteroidetes;Bacteroidia;Bacteroidales;Bacteroidaceae;Bacteroides;Bacteroides ovatus
GCA_008565785.1	cx	28116	Bacteria;Bacteroidetes;Bacteroidia;Bacteroidales;Bacteroidaceae;Bacteroides;Bacteroides ovatus
GCA_008565835.1	cx	28116	Bacteria;Bacteroidetes;Bacteroidia;Bacteroidales;Bacteroidaceae;Bacteroides;Bacteroides ovatus
GCA_008565845.1	cx	28116	Bacteria;Bacteroidetes;Bacteroidia;Bacteroidales;Bacteroidaceae;Bacteroides;Bacteroides ovatus
GCA_008565855.1	cx	28116	Bacteria;Bacteroidetes;Bacteroidia;Bacteroidales;Bacteroidaceae;Bacteroides;Bacteroides ovatus
GCA_008565895.1	cx	28116	Bacteria;Bacteroidetes;Bacteroidia;Bacteroidales;Bacteroidaceae;Bacteroides;Bacteroides ovatus
GCA_008565905.1	cx	28116	Bacteria;Bacteroidetes;Bacteroidia;Bacteroidales;Bacteroidaceae;Bacteroides;Bacteroides ovatus
GCA_008565935.1	cx	28116	Bacteria;Bacteroidetes;Bacteroidia;Bacteroidales;Bacteroidaceae;Bacteroides;Bacteroides ovatus
GCA_008565945.1	cx	28116	Bacteria;Bacteroidetes;Bacteroidia;Bacteroidales;Bacteroidaceae;Bacteroides;Bacteroides ovatus
GCA_008565965.1	cx	28116	Bacteria;Bacteroidetes;Bacteroidia;Bacteroidales;Bacteroidaceae;Bacteroides;Bacteroides ovatus
GCA_008565985.1	cx	28116	Bacteria;Bacteroidetes;Bacteroidia;Bacteroidales;Bacteroidaceae;Bacteroides;Bacteroides ovatus
GCA_008565995.1	cx	28116	Bacteria;Bacteroidetes;Bacteroidia;Bacteroidales;Bacteroidaceae;Bacteroides;Bacteroides ovatus
GCA_008566005.1	bk	28116	Bacteria;Bacteroidetes;Bacteroidia;Bacteroidales;Bacteroidaceae;Bacteroides;Bacteroides ovatus
GCA_008566035.1	bq	28116	Bacteria;Bacteroidetes;Bacteroidia;Bacteroidales;Bacteroidaceae;Bacteroides;Bacteroides ovatus
GCA_008566065.1	bk	28116	Bacteria;Bacteroidetes;Bacteroidia;Bacteroidales;Bacteroidaceae;Bacteroides;Bacteroides ovatus
GCA_008566075.1	bk	28116	Bacteria;Bacteroidetes;Bacteroidia;Bacteroidales;Bacteroidaceae;Bacteroides;Bacteroides ovatus
GCA_008566105.1	bk	28116	Bacteria;Bacteroidetes;Bacteroidia;Bacteroidales;Bacteroidaceae;Bacteroides;Bacteroides ovatus
GCA_008566115.1	bf	28116	Bacteria;Bacteroidetes;Bacteroidia;Bacteroidales;Bacteroidaceae;Bacteroides;Bacteroides ovatus
GCA_008566155.1	bf	28116	Bacteria;Bacteroidetes;Bacteroidia;Bacteroidales;Bacteroidaceae;Bacteroides;Bacteroides ovatus
GCA_008566165.1	bf	28116	Bacteria;Bacteroidetes;Bacteroidia;Bacteroidales;Bacteroidaceae;Bacteroides;Bacteroides ovatus
GCA_008566175.1	bf	28116	Bacteria;Bacteroidetes;Bacteroidia;Bacteroidales;Bacteroidaceae;Bacteroides;Bacteroides ovatus
GCA_008566215.1	bf	28116	Bacteria;Bacteroidetes;Bacteroidia;Bacteroidales;Bacteroidaceae;Bacteroides;Bacteroides ovatus
GCA_008566225.1	av	28116	Bacteria;Bacteroidetes;Bacteroidia;Bacteroidales;Bacteroidaceae;Bacteroides;Bacteroides ovatus
GCA_008566235.1	bf	28116	Bacteria;Bacteroidetes;Bacteroidia;Bacteroidales;Bacteroidaceae;Bacteroides;Bacteroides ovatus
GCA_008566245.1	cx	28116	Bacteria;Bacteroidetes;Bacteroidia;Bacteroidales;Bacteroidaceae;Bacteroides;Bacteroides ovatus
GCA_008566255.1	av	28116	Bacteria;Bacteroidetes;Bacteroidia;Bacteroidales;Bacteroidaceae;Bacteroides;Bacteroides ovatus
GCA_008566295.1	av	28116	Bacteria;Bacteroidetes;Bacteroidia;Bacteroidales;Bacteroidaceae;Bacteroides;Bacteroides ovatus
GCA_008566305.1	av	28116	Bacteria;Bacteroidetes;Bacteroidia;Bacteroidales;Bacteroidaceae;Bacteroides;Bacteroides ovatus
GCA_008566325.1	av	28116	Bacteria;Bacteroidetes;Bacteroidia;Bacteroidales;Bacteroidaceae;Bacteroides;Bacteroides ovatus
GCA_008566375.1	ao	28116	Bacteria;Bacteroidetes;Bacteroidia;Bacteroidales;Bacteroidaceae;Bacteroides;Bacteroides ovatus
GCA_008566385.1	ao	28116	Bacteria;Bacteroidetes;Bacteroidia;Bacteroidales;Bacteroidaceae;Bacteroides;Bacteroides ovatus
GCA_008566395.1	ao	28116	Bacteria;Bacteroidetes;Bacteroidia;Bacteroidales;Bacteroidaceae;Bacteroides;Bacteroides ovatus
GCA_008566415.1	ao	28116	Bacteria;Bacteroidetes;Bacteroidia;Bacteroidales;Bacteroidaceae;Bacteroides;Bacteroides ovatus
GCA_008566425.1	ao	28116	Bacteria;Bacteroidetes;Bacteroidia;Bacteroidales;Bacteroidaceae;Bacteroides;Bacteroides ovatus
GCA_008566465.1	ao	28116	Bacteria;Bacteroidetes;Bacteroidia;Bacteroidales;Bacteroidaceae;Bacteroides;Bacteroides ovatus
GCA_008566495.1	ao	28116	Bacteria;Bacteroidetes;Bacteroidia;Bacteroidales;Bacteroidaceae;Bacteroides;Bacteroides ovatus
GCA_008566505.1	ao	28116	Bacteria;Bacteroidetes;Bacteroidia;Bacteroidales;Bacteroidaceae;Bacteroides;Bacteroides ovatus
GCA_008566525.1	ao	28116	Bacteria;Bacteroidetes;Bacteroidia;Bacteroidales;Bacteroidaceae;Bacteroides;Bacteroides ovatus
GCA_008566535.1	ao	28116	Bacteria;Bacteroidetes;Bacteroidia;Bacteroidales;Bacteroidaceae;Bacteroides;Bacteroides ovatus
GCA_008566545.1	ao	28116	Bacteria;Bacteroidetes;Bacteroidia;Bacteroidales;Bacteroidaceae;Bacteroides;Bacteroides ovatus
GCA_008566595.1	ao	28116	Bacteria;Bacteroidetes;Bacteroidia;Bacteroidales;Bacteroidaceae;Bacteroides;Bacteroides ovatus
GCA_008566605.1	ao	28116	Bacteria;Bacteroidetes;Bacteroidia;Bacteroidales;Bacteroidaceae;Bacteroides;Bacteroides ovatus
GCA_008566625.1	ao	28116	Bacteria;Bacteroidetes;Bacteroidia;Bacteroidales;Bacteroidaceae;Bacteroides;Bacteroides ovatus
GCA_008566645.1	ao	28116	Bacteria;Bacteroidetes;Bacteroidia;Bacteroidales;Bacteroidaceae;Bacteroides;Bacteroides ovatus
GCA_008566655.1	am	28116	Bacteria;Bacteroidetes;Bacteroidia;Bacteroidales;Bacteroidaceae;Bacteroides;Bacteroides ovatus
GCA_008566695.1	am	28116	Bacteria;Bacteroidetes;Bacteroidia;Bacteroidales;Bacteroidaceae;Bacteroides;Bacteroides ovatus
GCA_008566705.1	am	28116	Bacteria;Bacteroidetes;Bacteroidia;Bacteroidales;Bacteroidaceae;Bacteroides;Bacteroides ovatus
GCA_008566715.1	am	28116	Bacteria;Bacteroidetes;Bacteroidia;Bacteroidales;Bacteroidaceae;Bacteroides;Bacteroides ovatus
GCA_008566755.1	am	28116	Bacteria;Bacteroidetes;Bacteroidia;Bacteroidales;Bacteroidaceae;Bacteroides;Bacteroides ovatus
GCA_008566765.1	am	28116	Bacteria;Bacteroidetes;Bacteroidia;Bacteroidales;Bacteroidaceae;Bacteroides;Bacteroides ovatus
GCA_008566785.1	am	28116	Bacteria;Bacteroidetes;Bacteroidia;Bacteroidales;Bacteroidaceae;Bacteroides;Bacteroides ovatus
GCA_008566795.1	am	28116	Bacteria;Bacteroidetes;Bacteroidia;Bacteroidales;Bacteroidaceae;Bacteroides;Bacteroides ovatus
GCA_008566805.1	am	28116	Bacteria;Bacteroidetes;Bacteroidia;Bacteroidales;Bacteroidaceae;Bacteroides;Bacteroides ovatus
GCA_008566855.1	am	28116	Bacteria;Bacteroidetes;Bacteroidia;Bacteroidales;Bacteroidaceae;Bacteroides;Bacteroides ovatus
[truncated: 2,985 more rows]

## Sheet: Table S2
The metagenomic samples used in this study.
niche	sample_name	sampling_location	Reference
human_gut	158256496-stool1	America	[1]		Reference
human_gut	158337416-stool1	America	[1]		[1]An integrated catalog of reference genes in the human gut microbiome. Nature Biotechnology.
human_gut	158337416-stool2	America	[1]		[2] Xiao, L. , J Estellé, Kiilerich, P. , Ramayo-Caldas, Y. , Xia, Z. , & Feng, Q. , et al. (2016). A reference gene catalogue of the pig gut microbiome. Nature Microbiology, 1, 16161.
human_gut	158458797-stool1	America	[1]		[3] Hendriksen, R. S. , Munk, P. , Njage, P. , Bunnik, B. V. , Mcnally, L. , & Lukjancenko, O. , et al. (2019). Global monitoring of antimicrobial resistance based on metagenomics analyses of urban sewage. Nature Communications, 10(1).
human_gut	158479027-stool1	America	[1]
human_gut	158499257-stool1	America	[1]
human_gut	158499257-stool2	America	[1]
human_gut	158742018-stool1	America	[1]
human_gut	158802708-stool1	America	[1]
human_gut	158802708-stool2	America	[1]
human_gut	158883629-stool1	America	[1]
human_gut	158924089-stool1	America	[1]
human_gut	158944319-stool1	America	[1]
human_gut	158944319-stool2	America	[1]
human_gut	159005010-stool1	America	[1]
human_gut	159146620-stool1	America	[1]
human_gut	159166850-stool1	America	[1]
human_gut	159207311-stool1	America	[1]
human_gut	159207311-stool2	America	[1]
human_gut	159227541-stool1	America	[1]
human_gut	159227541-stool2	America	[1]
human_gut	159227541-stool3	America	[1]
human_gut	159247771-stool1	America	[1]
human_gut	159247771-stool2	America	[1]
human_gut	159268001-stool1	America	[1]
human_gut	159268001-stool2	America	[1]
human_gut	159369152-stool1	America	[1]
human_gut	159369152-stool2	America	[1]
human_gut	159490532-stool1	America	[1]
human_gut	159490532-stool2	America	[1]
human_gut	159510762-stool1	America	[1]
human_gut	159510762-stool2	America	[1]
human_gut	159551223-stool1	America	[1]
human_gut	159551223-stool2	America	[1]
human_gut	159571453-stool1	America	[1]
human_gut	159571453-stool2	America	[1]
human_gut	159591683-stool1	America	[1]
human_gut	159591683-stool2	America	[1]
human_gut	159611913-stool1	America	[1]
human_gut	159611913-stool2	America	[1]
human_gut	159632143-stool1	America	[1]
human_gut	159713063-stool1	America	[1]
human_gut	159733294-stool1	America	[1]
human_gut	159753524-stool1	America	[1]
human_gut	159753524-stool2	America	[1]
human_gut	159814214-stool1	America	[1]
human_gut	159814214-stool2	America	[1]
human_gut	159915365-stool1	America	[1]
human_gut	160158126-stool1	America	[1]
human_gut	160158126-stool2	America	[1]
human_gut	160178356-stool1	America	[1]
human_gut	160218816-stool1	America	[1]
human_gut	160319967-stool1	America	[1]
human_gut	160400887-stool1	America	[1]
human_gut	160421117-stool1	America	[1]
human_gut	160502038-stool1	America	[1]
human_gut	160582958-stool1	America	[1]
human_gut	160603188-stool1	America	[1]
human_gut	160643649-stool1	America	[1]
human_gut	160704339-stool1	America	[1]
human_gut	160765029-stool1	America	[1]
human_gut	246515023-stool1	America	[1]
human_gut	246515023-stool2	America	[1]
human_gut	338793263-stool1	America	[1]
human_gut	404239096-stool1	America	[1]
human_gut	508703490-stool1	America	[1]
human_gut	550534656-stool1	America	[1]
human_gut	604812005-stool1	America	[1]
human_gut	604812005-stool2	America	[1]
human_gut	638754422-stool1	America	[1]
human_gut	638754422-stool2	America	[1]
human_gut	675950834-stool1	America	[1]
human_gut	686765762-stool1	America	[1]
human_gut	686765762-stool2	America	[1]
human_gut	706846339-stool1	America	[1]
human_gut	737052003-stool1	America	[1]
human_gut	763435843-stool1	America	[1]
human_gut	763496533-stool1	America	[1]
human_gut	763496533-stool2	America	[1]
human_gut	763536994-stool1	America	[1]
human_gut	763536994-stool2	America	[1]
human_gut	763536994-stool3	America	[1]
human_gut	763577454-stool1	America	[1]
human_gut	763577454-stool2	America	[1]
human_gut	763597684-stool1	America	[1]
human_gut	763678604-stool1	America	[1]
human_gut	763678604-stool2	America	[1]
human_gut	763759525-stool1	America	[1]
human_gut	763759525-stool2	America	[1]
human_gut	763820215-stool1	America	[1]
human_gut	763820215-stool2	America	[1]
human_gut	763840445-stool1	America	[1]
human_gut	763840445-stool2	America	[1]
human_gut	763860675-stool1	America	[1]
human_gut	763860675-stool2	America	[1]
human_gut	763901136-stool1	America	[1]
human_gut	763901136-stool2	America	[1]
human_gut	763961826-stool1	America	[1]
human_gut	763961826-stool2	America	[1]
human_gut	763982056-stool1	America	[1]
human_gut	763982056-stool2	America	[1]
human_gut	764002286-stool1	America	[1]
human_gut	764042746-stool1	America	[1]
human_gut	764042746-stool2	America	[1]
human_gut	764062976-stool1	America	[1]
human_gut	764062976-stool2	America	[1]
human_gut	764143897-stool1	America	[1]
human_gut	764143897-stool2	America	[1]
human_gut	764184357-stool1	America	[1]
human_gut	764224817-stool1	America	[1]
human_gut	764224817-stool2	America	[1]
human_gut	764285508-stool1	America	[1]
human_gut	764325968-stool1	America	[1]
human_gut	764325968-stool2	America	[1]
human_gut	764447348-stool1	America	[1]
human_gut	764447348-stool2	America	[1]
human_gut	764487809-stool1	America	[1]
human_gut	764487809-stool2	America	[1]
human_gut	764508039-stool1	America	[1]
human_gut	764588959-stool1	America	[1]
human_gut	764649650-stool1	America	[1]
human_gut	764669880-stool1	America	[1]
human_gut	764669880-stool2	America	[1]
human_gut	764811490-stool1	America	[1]
human_gut	764892411-stool1	America	[1]
human_gut	765013792-stool1	America	[1]
human_gut	765034022-stool1	America	[1]
human_gut	765074482-stool1	America	[1]
human_gut	765074482-stool2	America	[1]
human_gut	765094712-stool1	America	[1]
human_gut	765094712-stool2	America	[1]
human_gut	765135172-stool1	America	[1]
human_gut	765560005-stool1	America	[1]
human_gut	765620695-stool1	America	[1]
human_gut	765640925-stool1	America	[1]
human_gut	765701615-stool1	America	[1]
human_gut	809635352-stool1	America	[1]
human_gut	823052294-stool1	America	[1]
human_gut	861967750-stool1	America	[1]
human_gut	BGI001A	China	[1]
human_gut	BGI002A	China	[1]
human_gut	BGI003A	China	[1]
human_gut	BGI-06A	China	[1]
human_gut	BGI089A	China	[1]
human_gut	BGI-15A	China	[1]
human_gut	BGI-17A	China	[1]
human_gut	BGI-27A	China	[1]
human_gut	BGI-28A	China	[1]
human_gut	BGI-33A	China	[1]
human_gut	BGI-34A	China	[1]
human_gut	DLF001	China	[1]
human_gut	DLF002	China	[1]
human_gut	DLF003	China	[1]
human_gut	DLF004	China	[1]
human_gut	DLF005	China	[1]
human_gut	DLF006	China	[1]
human_gut	DLF007	China	[1]
human_gut	DLF008	China	[1]
human_gut	DLF009	China	[1]
human_gut	DLF010	China	[1]
human_gut	DLF012	China	[1]
human_gut	DLF013	China	[1]
human_gut	DLF014	China	[1]
human_gut	DLM001	China	[1]
human_gut	DLM002	China	[1]
human_gut	DLM003	China	[1]
human_gut	DLM004	China	[1]
human_gut	DLM005	China	[1]
human_gut	DLM006	China	[1]
human_gut	DLM007	China	[1]
human_gut	DLM008	China	[1]
human_gut	DLM009	China	[1]
human_gut	DLM010	China	[1]
human_gut	DLM011	China	[1]
human_gut	DLM012	China	[1]
human_gut	DLM013	China	[1]
human_gut	DLM014	China	[1]
human_gut	DLM015	China	[1]
human_gut	DLM016	China	[1]
human_gut	DLM017	China	[1]
human_gut	DLM018	China	[1]
human_gut	DLM019	China	[1]
human_gut	DLM020	China	[1]
human_gut	DLM021	China	[1]
human_gut	DLM022	China	[1]
human_gut	DLM023	China	[1]
human_gut	DLM024	China	[1]
human_gut	DLM027	China	[1]
human_gut	DLM028	China	[1]
human_gut	DOF002	China	[1]
human_gut	DOF003	China	[1]
human_gut	DOF004	China	[1]
human_gut	DOF006	China	[1]
human_gut	DOF007	China	[1]
human_gut	DOF008	China	[1]
human_gut	DOF009	China	[1]
human_gut	DOF010	China	[1]
human_gut	DOF011	China	[1]
human_gut	DOF012	China	[1]
human_gut	DOF013	China	[1]
human_gut	DOF014	China	[1]
human_gut	DOM001	China	[1]
human_gut	DOM003	China	[1]
human_gut	DOM005	China	[1]
human_gut	DOM008	China	[1]
human_gut	DOM010	China	[1]
human_gut	DOM012	China	[1]
human_gut	DOM013	China	[1]
human_gut	DOM014	China	[1]
human_gut	DOM015	China	[1]
human_gut	DOM016	China	[1]
human_gut	DOM017	China	[1]
human_gut	DOM018	China	[1]
human_gut	DOM019	China	[1]
human_gut	DOM020	China	[1]
human_gut	DOM021	China	[1]
human_gut	DOM022	China	[1]
human_gut	DOM023	China	[1]
human_gut	DOM024	China	[1]
human_gut	DOM025	China	[1]
human_gut	DOM026	China	[1]
human_gut	ED10A	China	[1]
human_gut	ED11A	China	[1]
human_gut	ED12A	China	[1]
human_gut	ED13A	China	[1]
human_gut	ED14A	China	[1]
human_gut	ED15A	China	[1]
human_gut	ED16A	China	[1]
human_gut	ED19A	China	[1]
human_gut	ED20A	China	[1]
human_gut	ED50A	China	[1]
human_gut	ED9A	China	[1]
human_gut	HT14A	China	[1]
human_gut	HT25A	China	[1]
human_gut	HT8A	China	[1]
human_gut	MH0001	Denmark	[1]
human_gut	MH0002	Denmark	[1]
human_gut	MH0003	Denmark	[1]
human_gut	MH0004	Denmark	[1]
human_gut	MH0005	Denmark	[1]
human_gut	MH0006	Denmark	[1]
human_gut	MH0007	Denmark	[1]
human_gut	MH0008	Denmark	[1]
human_gut	MH0009	Denmark	[1]
human_gut	MH0010	Denmark	[1]
human_gut	MH0011	Denmark	[1]
human_gut	MH0012	Denmark	[1]
human_gut	MH0013	Denmark	[1]
human_gut	MH0014	Denmark	[1]
human_gut	MH0015	Denmark	[1]
human_gut	MH0016	Denmark	[1]
human_gut	MH0017	Denmark	[1]
human_gut	MH0018	Denmark	[1]
human_gut	MH0019	Denmark	[1]
human_gut	MH0020	Denmark	[1]
human_gut	MH0021	Denmark	[1]
human_gut	MH0022	Denmark	[1]
human_gut	MH0023	Denmark	[1]
human_gut	MH0024	Denmark	[1]
human_gut	MH0025	Denmark	[1]
human_gut	MH0026	Denmark	[1]
human_gut	MH0027	Denmark	[1]
human_gut	MH0028	Denmark	[1]
human_gut	MH0030	Denmark	[1]
human_gut	MH0031	Denmark	[1]
human_gut	MH0032	Denmark	[1]
human_gut	MH0033	Denmark	[1]
human_gut	MH0034	Denmark	[1]
human_gut	MH0035	Denmark	[1]
human_gut	MH0036	Denmark	[1]
human_gut	MH0037	Denmark	[1]
human_gut	MH0038	Denmark	[1]
human_gut	MH0039	Denmark	[1]
human_gut	MH0040	Denmark	[1]
human_gut	MH0041	Denmark	[1]
human_gut	MH0042	Denmark	[1]
human_gut	MH0043	Denmark	[1]
human_gut	MH0044	Denmark	[1]
human_gut	MH0045	Denmark	[1]
human_gut	MH0046	Denmark	[1]
human_gut	MH0047	Denmark	[1]
human_gut	MH0048	Denmark	[1]
human_gut	MH0049	Denmark	[1]
human_gut	MH0050	Denmark	[1]
human_gut	MH0051	Denmark	[1]
human_gut	MH0052	Denmark	[1]
human_gut	MH0053	Denmark	[1]
human_gut	MH0054	Denmark	[1]
human_gut	MH0055	Denmark	[1]
human_gut	MH0056	Denmark	[1]
human_gut	MH0057	Denmark	[1]
human_gut	MH0058	Denmark	[1]
human_gut	MH0059	Denmark	[1]
human_gut	MH0060	Denmark	[1]
human_gut	MH0061	Denmark	[1]
human_gut	MH0062	Denmark	[1]
human_gut	MH0063	Denmark	[1]
human_gut	MH0064	Denmark	[1]
human_gut	MH0065	Denmark	[1]
human_gut	MH0066	Denmark	[1]
human_gut	MH0067	Denmark	[1]
human_gut	MH0068	Denmark	[1]
human_gut	MH0069	Denmark	[1]
human_gut	MH0070	Denmark	[1]
human_gut	MH0071	Denmark	[1]
human_gut	MH0072	Denmark	[1]
human_gut	MH0073	Denmark	[1]
human_gut	MH0074	Denmark	[1]
human_gut	MH0075	Denmark	[1]
human_gut	MH0076	Denmark	[1]
human_gut	MH0077	Denmark	[1]
human_gut	MH0078	Denmark	[1]
human_gut	MH0079	Denmark	[1]
human_gut	MH0080	Denmark	[1]
human_gut	MH0081	Denmark	[1]
human_gut	MH0082	Denmark	[1]
human_gut	MH0083	Denmark	[1]
human_gut	MH0084	Denmark	[1]
human_gut	MH0085	Denmark	[1]
human_gut	MH0086	Denmark	[1]
human_gut	MH0087	Denmark	[1]
human_gut	MH0088	Denmark	[1]
human_gut	MH0089	Denmark	[1]
human_gut	MH0090	Denmark	[1]
human_gut	MH0091	Denmark	[1]
human_gut	MH0092	Denmark	[1]
human_gut	MH0093	Denmark	[1]
human_gut	MH0094	Denmark	[1]
human_gut	MH0095	Denmark	[1]
human_gut	MH0096	Denmark	[1]
human_gut	MH0097	Denmark	[1]
human_gut	MH0098	Denmark	[1]
human_gut	MH0099	Denmark	[1]
human_gut	MH0100	Denmark	[1]
human_gut	MH0101	Denmark	[1]
human_gut	MH0102	Denmark	[1]
human_gut	MH0103	Denmark	[1]
human_gut	MH0104	Denmark	[1]
human_gut	MH0105	Denmark	[1]
human_gut	MH0106	Denmark	[1]
human_gut	MH0107	Denmark	[1]
human_gut	MH0108	Denmark	[1]
human_gut	MH0109	Denmark	[1]
human_gut	MH0110	Denmark	[1]
human_gut	MH0111	Denmark	[1]
human_gut	MH0113	Denmark	[1]
human_gut	MH0114	Denmark	[1]
human_gut	MH0115	Denmark	[1]
human_gut	MH0116	Denmark	[1]
human_gut	MH0117	Denmark	[1]
human_gut	MH0118	Denmark	[1]
human_gut	MH0119	Denmark	[1]
human_gut	MH0120	Denmark	[1]
human_gut	MH0121	Denmark	[1]
human_gut	MH0122	Denmark	[1]
human_gut	MH0123	Denmark	[1]
human_gut	MH0124	Denmark	[1]
human_gut	MH0125	Denmark	[1]
human_gut	MH0126	Denmark	[1]
human_gut	MH0127	Denmark	[1]
human_gut	MH0128	Denmark	[1]
human_gut	MH0129	Denmark	[1]
human_gut	MH0130	Denmark	[1]
human_gut	MH0131	Denmark	[1]
human_gut	MH0132	Denmark	[1]
human_gut	MH0133	Denmark	[1]
human_gut	MH0134	Denmark	[1]
human_gut	MH0135	Denmark	[1]
human_gut	MH0136	Denmark	[1]
human_gut	MH0137	Denmark	[1]
human_gut	MH0138	Denmark	[1]
human_gut	MH0139	Denmark	[1]
human_gut	MH0140	Denmark	[1]
human_gut	MH0141	Denmark	[1]
human_gut	MH0142	Denmark	[1]
human_gut	MH0143	Denmark	[1]
human_gut	MH0144	Denmark	[1]
human_gut	MH0145	Denmark	[1]
human_gut	MH0146	Denmark	[1]
human_gut	MH0147	Denmark	[1]
human_gut	MH0148	Denmark	[1]
human_gut	MH0149	Denmark	[1]
human_gut	MH0150	Denmark	[1]
human_gut	MH0151	Denmark	[1]
human_gut	MH0152	Denmark	[1]
human_gut	MH0153	Denmark	[1]
human_gut	MH0154	Denmark	[1]
human_gut	MH0155	Denmark	[1]
human_gut	MH0156	Denmark	[1]
human_gut	MH0157	Denmark	[1]
human_gut	MH0158	Denmark	[1]
human_gut	MH0159	Denmark	[1]
human_gut	MH0160	Denmark	[1]
human_gut	MH0161	Denmark	[1]
human_gut	MH0162	Denmark	[1]
human_gut	MH0163	Denmark	[1]
human_gut	MH0164	Denmark	[1]
human_gut	MH0165	Denmark	[1]
human_gut	MH0166	Denmark	[1]
human_gut	MH0167	Denmark	[1]
human_gut	MH0168	Denmark	[1]
human_gut	MH0169	Denmark	[1]
human_gut	MH0170	Denmark	[1]
human_gut	MH0172	Denmark	[1]
human_gut	MH0173	Denmark	[1]
human_gut	MH0174	Denmark	[1]
human_gut	MH0175	Denmark	[1]
human_gut	MH0176	Denmark	[1]
human_gut	MH0177	Denmark	[1]
human_gut	MH0178	Denmark	[1]
human_gut	MH0179	Denmark	[1]
human_gut	MH0180	Denmark	[1]
human_gut	MH0181	Denmark	[1]
human_gut	MH0182	Denmark	[1]
human_gut	MH0183	Denmark	[1]
human_gut	MH0184	Denmark	[1]
human_gut	MH0185	Denmark	[1]
human_gut	MH0186	Denmark	[1]
human_gut	MH0187	Denmark	[1]
human_gut	MH0188	Denmark	[1]
human_gut	MH0189	Denmark	[1]
human_gut	MH0191	Denmark	[1]
human_gut	MH0193	Denmark	[1]
human_gut	MH0195	Denmark	[1]
human_gut	MH0196	Denmark	[1]
human_gut	MH0197	Denmark	[1]
human_gut	MH0198	Denmark	[1]
human_gut	MH0199	Denmark	[1]
human_gut	MH0200	Denmark	[1]
human_gut	MH0203	Denmark	[1]
human_gut	MH0204	Denmark	[1]
human_gut	MH0205	Denmark	[1]
human_gut	MH0206	Denmark	[1]
human_gut	MH0211	Denmark	[1]
human_gut	MH0212	Denmark	[1]
human_gut	MH0217	Denmark	[1]
human_gut	MH0220	Denmark	[1]
human_gut	MH0221	Denmark	[1]
human_gut	MH0222	Denmark	[1]
human_gut	MH0224	Denmark	[1]
human_gut	MH0227	Denmark	[1]
human_gut	MH0229	Denmark	[1]
human_gut	MH0230	Denmark	[1]
human_gut	MH0233	Denmark	[1]
human_gut	MH0234	Denmark	[1]
human_gut	MH0236	Denmark	[1]
human_gut	MH0238	Denmark	[1]
human_gut	MH0239	Denmark	[1]
human_gut	MH0243	Denmark	[1]
human_gut	MH0244	Denmark	[1]
human_gut	MH0245	Denmark	[1]
human_gut	MH0247	Denmark	[1]
human_gut	MH0250	Denmark	[1]
human_gut	MH0251	Denmark	[1]
human_gut	MH0252	Denmark	[1]
human_gut	MH0253	Denmark	[1]
human_gut	MH0257	Denmark	[1]
human_gut	MH0260	Denmark	[1]
human_gut	MH0262	Denmark	[1]
human_gut	MH0264	Denmark	[1]
human_gut	MH0265	Denmark	[1]
human_gut	MH0266	Denmark	[1]
human_gut	MH0267	Denmark	[1]
human_gut	MH0268	Denmark	[1]
human_gut	MH0270	Denmark	[1]
human_gut	MH0272	Denmark	[1]
human_gut	MH0274	Denmark	[1]
human_gut	MH0275	Denmark	[1]
human_gut	MH0276	Denmark	[1]
human_gut	MH0277	Denmark	[1]
human_gut	MH0280	Denmark	[1]
human_gut	MH0281	Denmark	[1]
human_gut	MH0284	Denmark	[1]
human_gut	MH0286	Denmark	[1]
human_gut	MH0287	Denmark	[1]
human_gut	MH0288	Denmark	[1]
human_gut	MH0289	Denmark	[1]
human_gut	MH0290	Denmark	[1]
human_gut	MH0292	Denmark	[1]
human_gut	MH0297	Denmark	[1]
human_gut	MH0298	Denmark	[1]
human_gut	MH0301	Denmark	[1]
human_gut	MH0302	Denmark	[1]
human_gut	MH0305	Denmark	[1]
human_gut	MH0307	Denmark	[1]
human_gut	MH0308	Denmark	[1]
human_gut	MH0310	Denmark	[1]
human_gut	MH0313	Denmark	[1]
human_gut	MH0314	Denmark	[1]
human_gut	MH0315	Denmark	[1]
human_gut	MH0316	Denmark	[1]
human_gut	MH0318	Denmark	[1]
human_gut	MH0319	Denmark	[1]
human_gut	MH0321	Denmark	[1]
human_gut	MH0322	Denmark	[1]
human_gut	MH0323	Denmark	[1]
human_gut	MH0326	Denmark	[1]
human_gut	MH0329	Denmark	[1]
human_gut	MH0330	Denmark	[1]
human_gut	MH0332	Denmark	[1]
human_gut	MH0333	Denmark	[1]
human_gut	MH0334	Denmark	[1]
human_gut	MH0335	Denmark	[1]
human_gut	MH0340	Denmark	[1]
human_gut	MH0347	Denmark	[1]
human_gut	MH0348	Denmark	[1]
human_gut	MH0351	Denmark	[1]
human_gut	MH0354	Denmark	[1]
human_gut	MH0356	Denmark	[1]
human_gut	MH0364	Denmark	[1]
human_gut	MH0365	Denmark	[1]
human_gut	MH0366	Denmark	[1]
human_gut	MH0369	Denmark	[1]
human_gut	MH0375	Denmark	[1]
human_gut	MH0381	Denmark	[1]
human_gut	MH0382	Denmark	[1]
human_gut	MH0388	Denmark	[1]
human_gut	MH0389	Denmark	[1]
human_gut	MH0393	Denmark	[1]
human_gut	MH0396	Denmark	[1]
human_gut	MH0397	Denmark	[1]
human_gut	MH0398	Denmark	[1]
human_gut	MH0399	Denmark	[1]
human_gut	MH0400	Denmark	[1]
human_gut	MH0401	Denmark	[1]
human_gut	MH0402	Denmark	[1]
human_gut	MH0403	Denmark	[1]
human_gut	MH0404	Denmark	[1]
human_gut	MH0405	Denmark	[1]
human_gut	MH0406	Denmark	[1]
human_gut	MH0407	Denmark	[1]
human_gut	MH0408	Denmark	[1]
human_gut	MH0409	Denmark	[1]
human_gut	MH0410	Denmark	[1]
human_gut	MH0411	Denmark	[1]
human_gut	MH0412	Denmark	[1]
human_gut	MH0413	Denmark	[1]
human_gut	MH0414	Denmark	[1]
human_gut	MH0415	Denmark	[1]
human_gut	MH0416	Denmark	[1]
human_gut	MH0417	Denmark	[1]
human_gut	MH0418	Denmark	[1]
human_gut	MH0419	Denmark	[1]
human_gut	MH0420	Denmark	[1]
human_gut	MH0421	Denmark	[1]
human_gut	MH0422	Denmark	[1]
human_gut	MH0423	Denmark	[1]
human_gut	MH0424	Denmark	[1]
human_gut	MH0425	Denmark	[1]
human_gut	MH0426	Denmark	[1]
human_gut	MH0427	Denmark	[1]
human_gut	MH0428	Denmark	[1]
human_gut	MH0429	Denmark	[1]
human_gut	MH0430	Denmark	[1]
human_gut	MH0431	Denmark	[1]
human_gut	MH0432	Denmark	[1]
human_gut	MH0433	Denmark	[1]
human_gut	MH0434	Denmark	[1]
human_gut	MH0435	Denmark	[1]
human_gut	MH0436	Denmark	[1]
human_gut	MH0437	Denmark	[1]
human_gut	MH0438	Denmark	[1]
human_gut	MH0439	Denmark	[1]
human_gut	MH0440	Denmark	[1]
human_gut	MH0441	Denmark	[1]
human_gut	MH0442	Denmark	[1]
human_gut	MH0443	Denmark	[1]
human_gut	MH0444	Denmark	[1]
human_gut	MH0445	Denmark	[1]
human_gut	MH0446	Denmark	[1]
human_gut	MH0447	Denmark	[1]
human_gut	MH0448	Denmark	[1]
human_gut	MH0450	Denmark	[1]
human_gut	MH0451	Denmark	[1]
human_gut	MH0452	Denmark	[1]
human_gut	MH0453	Denmark	[1]
human_gut	MH0454	Denmark	[1]
human_gut	MH0455	Denmark	[1]
human_gut	MH0456	Denmark	[1]
human_gut	MH0457	Denmark	[1]
human_gut	MH0458	Denmark	[1]
human_gut	MH0462	Denmark	[1]
human_gut	MH192	Denmark	[1]
human_gut	MH246	Denmark	[1]
human_gut	MH259	Denmark	[1]
human_gut	MH261	Denmark	[1]
human_gut	MH271	Denmark	[1]
human_gut	MH283	Denmark	[1]
human_gut	MH293	Denmark	[1]
human_gut	MH299	Denmark	[1]
human_gut	MH303	Denmark	[1]
human_gut	MH309	Denmark	[1]
human_gut	MH311	Denmark	[1]
human_gut	MH325	Denmark	[1]
human_gut	MH327	Denmark	[1]
human_gut	MH328	Denmark	[1]
human_gut	MH336	Denmark	[1]
human_gut	MH337	Denmark	[1]
human_gut	MH338	Denmark	[1]
human_gut	MH339	Denmark	[1]
human_gut	MH341	Denmark	[1]
human_gut	MH342	Denmark	[1]
human_gut	MH343	Denmark	[1]
human_gut	MH345	Denmark	[1]
human_gut	MH346	Denmark	[1]
human_gut	MH349	Denmark	[1]
human_gut	MH350	Denmark	[1]
human_gut	MH355	Denmark	[1]
human_gut	MH357	Denmark	[1]
human_gut	MH358	Denmark	[1]
human_gut	MH359	Denmark	[1]
human_gut	MH360	Denmark	[1]
human_gut	MH361	Denmark	[1]
human_gut	MH362	Denmark	[1]
human_gut	MH363	Denmark	[1]
human_gut	MH367	Denmark	[1]
human_gut	MH368	Denmark	[1]
human_gut	MH370	Denmark	[1]
human_gut	MH371	Denmark	[1]
human_gut	MH372	Denmark	[1]
human_gut	MH373	Denmark	[1]
human_gut	MH374	Denmark	[1]
human_gut	MH376	Denmark	[1]
human_gut	MH377	Denmark	[1]
human_gut	MH378	Denmark	[1]
human_gut	MH379	Denmark	[1]
human_gut	MH383	Denmark	[1]
human_gut	MH384	Denmark	[1]
human_gut	MH385	Denmark	[1]
human_gut	MH386	Denmark	[1]
human_gut	MH387	Denmark	[1]
human_gut	MH390	Denmark	[1]
human_gut	MH391	Denmark	[1]
human_gut	MH392	Denmark	[1]
human_gut	MH394	Denmark	[1]
human_gut	MH395	Denmark	[1]
human_gut	N001A	China	[1]
human_gut	N002A	China	[1]
human_gut	N003A	China	[1]
human_gut	N005A	China	[1]
human_gut	N006A	China	[1]
human_gut	N009A	China	[1]
human_gut	N011A	China	[1]
human_gut	N013A	China	[1]
human_gut	N017A	China	[1]
human_gut	N020A	China	[1]
human_gut	N021A	China	[1]
human_gut	N022A	China	[1]
human_gut	N024A	China	[1]
human_gut	N025A	China	[1]
human_gut	N026A	China	[1]
human_gut	N027A	China	[1]
human_gut	N028A	China	[1]
human_gut	N029A	China	[1]
human_gut	N031A	China	[1]
human_gut	N032A	China	[1]
human_gut	N033A	China	[1]
human_gut	N034A	China	[1]
human_gut	N035A	China	[1]
human_gut	N037A	China	[1]
human_gut	N038A	China	[1]
human_gut	N039A	China	[1]
human_gut	N040A	China	[1]
human_gut	N042A	China	[1]
human_gut	N043A	China	[1]
human_gut	N044A	China	[1]
human_gut	N046A	China	[1]
human_gut	N047A	China	[1]
human_gut	N049A	China	[1]
human_gut	N051A	China	[1]
human_gut	N052A	China	[1]
human_gut	N056A	China	[1]
human_gut	N062A	China	[1]
human_gut	N064A	China	[1]
human_gut	N066A	China	[1]
human_gut	N074A	China	[1]
human_gut	N075A	China	[1]
human_gut	N079A	China	[1]
human_gut	N082A	China	[1]
human_gut	N083A	China	[1]
human_gut	N084A	China	[1]
human_gut	N085A	China	[1]
human_gut	N086A	China	[1]
human_gut	N087A	China	[1]
human_gut	N088A	China	[1]
human_gut	N089A	China	[1]
human_gut	N103A	China	[1]
human_gut	N104A	China	[1]
human_gut	NLF001	China	[1]
human_gut	NLF002	China	[1]
human_gut	NLF005	China	[1]
human_gut	NLF006	China	[1]
human_gut	NLF007	China	[1]
human_gut	NLF008	China	[1]
human_gut	NLF009	China	[1]
human_gut	NLF010	China	[1]
human_gut	NLF011	China	[1]
human_gut	NLF012	China	[1]
human_gut	NLF013	China	[1]
human_gut	NLF014	China	[1]
human_gut	NLF015	China	[1]
human_gut	NLM001	China	[1]
human_gut	NLM002	China	[1]
human_gut	NLM003	China	[1]
human_gut	NLM004	China	[1]
human_gut	NLM005	China	[1]
human_gut	NLM006	China	[1]
human_gut	NLM007	China	[1]
human_gut	NLM008	China	[1]
human_gut	NLM009	China	[1]
human_gut	NLM010	China	[1]
human_gut	NLM015	China	[1]
human_gut	NLM016	China	[1]
human_gut	NLM017	China	[1]
human_gut	NLM021	China	[1]
human_gut	NLM022	China	[1]
human_gut	NLM023	China	[1]
human_gut	NLM024	China	[1]
human_gut	NLM025	China	[1]
human_gut	NLM026	China	[1]
human_gut	NLM027	China	[1]
human_gut	NLM028	China	[1]
human_gut	NLM029	China	[1]
human_gut	NLM031	China	[1]
human_gut	NLM032	China	[1]
human_gut	NOF001	China	[1]
human_gut	NOF002	China	[1]
human_gut	NOF004	China	[1]
human_gut	NOF005	China	[1]
human_gut	NOF006	China	[1]
human_gut	NOF007	China	[1]
human_gut	NOF008	China	[1]
human_gut	NOF009	China	[1]
human_gut	NOF010	China	[1]
human_gut	NOF011	China	[1]
human_gut	NOF012	China	[1]
human_gut	NOF013	China	[1]
human_gut	NOF014	China	[1]
human_gut	NOM001	China	[1]
human_gut	NOM002	China	[1]
human_gut	NOM004	China	[1]
human_gut	NOM005	China	[1]
human_gut	NOM007	China	[1]
human_gut	NOM008	China	[1]
human_gut	NOM009	China	[1]
human_gut	NOM010	China	[1]
human_gut	NOM012	China	[1]
human_gut	NOM013	China	[1]
human_gut	NOM014	China	[1]
human_gut	NOM015	China	[1]
human_gut	NOM016	China	[1]
human_gut	NOM017	China	[1]
human_gut	NOM018	China	[1]
human_gut	NOM019	China	[1]
human_gut	NOM020	China	[1]
human_gut	NOM022	China	[1]
human_gut	NOM023	China	[1]
human_gut	NOM025	China	[1]
human_gut	NOM026	China	[1]
human_gut	NOM027	China	[1]
human_gut	NOM028	China	[1]
human_gut	NOM029	China	[1]
human_gut	O2.CD1-0	Spain	[1]
human_gut	O2.CD1-0-PT	Spain	[1]
human_gut	O2.CD2-0	Spain	[1]
human_gut	O2.CD2-0-PT	Spain	[1]
human_gut	O2.CD3-0-PT	Spain	[1]
human_gut	O2.UC1-0	Spain	[1]
human_gut	O2.UC1-1	Spain	[1]
human_gut	O2.UC11-0	Spain	[1]
human_gut	O2.UC11-1	Spain	[1]
human_gut	O2.UC11-2	Spain	[1]
human_gut	O2.UC1-2	Spain	[1]
human_gut	O2.UC12-0	Spain	[1]
human_gut	O2.UC12-1	Spain	[1]
human_gut	O2.UC12-2	Spain	[1]
human_gut	O2.UC13-0	Spain	[1]
human_gut	O2.UC13-1	Spain	[1]
human_gut	O2.UC13-2	Spain	[1]
human_gut	O2.UC14-0	Spain	[1]
human_gut	O2.UC14-1	Spain	[1]
human_gut	O2.UC14-2	Spain	[1]
human_gut	O2.UC15-0	Spain	[1]
human_gut	O2.UC15-1	Spain	[1]
human_gut	O2.UC15-2	Spain	[1]
human_gut	O2.UC16-0	Spain	[1]
human_gut	O2.UC16-1	Spain	[1]
human_gut	O2.UC16-2	Spain	[1]
human_gut	O2.UC17-0	Spain	[1]
human_gut	O2.UC17-1	Spain	[1]
human_gut	O2.UC17-2	Spain	[1]
human_gut	O2.UC18-0	Spain	[1]
human_gut	O2.UC18-1	Spain	[1]
human_gut	O2.UC18-2	Spain	[1]
human_gut	O2.UC19-0	Spain	[1]
human_gut	O2.UC19-1	Spain	[1]
human_gut	O2.UC19-2	Spain	[1]
human_gut	O2.UC2-0	Spain	[1]
human_gut	O2.UC20-0	Spain	[1]
human_gut	O2.UC20-1	Spain	[1]
human_gut	O2.UC20-2	Spain	[1]
human_gut	O2.UC2-1	Spain	[1]
human_gut	O2.UC21-0	Spain	[1]
human_gut	O2.UC21-1	Spain	[1]
human_gut	O2.UC21-2	Spain	[1]
human_gut	O2.UC2-2	Spain	[1]
human_gut	O2.UC22-0	Spain	[1]
human_gut	O2.UC22-1	Spain	[1]
human_gut	O2.UC22-2	Spain	[1]
human_gut	O2.UC23-0	Spain	[1]
human_gut	O2.UC23-1	Spain	[1]
human_gut	O2.UC23-2	Spain	[1]
human_gut	O2.UC24-0	Spain	[1]
human_gut	O2.UC24-1	Spain	[1]
human_gut	O2.UC24-2	Spain	[1]
human_gut	O2.UC26-0	Spain	[1]
human_gut	O2.UC26-1	Spain	[1]
human_gut	O2.UC26-2	Spain	[1]
human_gut	O2.UC27-0	Spain	[1]
human_gut	O2.UC27-1	Spain	[1]
human_gut	O2.UC27-2	Spain	[1]
human_gut	O2.UC28-0	Spain	[1]
human_gut	O2.UC28-1	Spain	[1]
human_gut	O2.UC28-2	Spain	[1]
human_gut	O2.UC29-0	Spain	[1]
human_gut	O2.UC29-1	Spain	[1]
human_gut	O2.UC29-2	Spain	[1]
human_gut	O2.UC3-0	Spain	[1]
human_gut	O2.UC30-0	Spain	[1]
human_gut	O2.UC30-1	Spain	[1]
human_gut	O2.UC30-2	Spain	[1]
human_gut	O2.UC3-1	Spain	[1]
human_gut	O2.UC31-0	Spain	[1]
human_gut	O2.UC31-1	Spain	[1]
human_gut	O2.UC31-2	Spain	[1]
human_gut	O2.UC3-2	Spain	[1]
human_gut	O2.UC32-0	Spain	[1]
human_gut	O2.UC32-1	Spain	[1]
human_gut	O2.UC32-2	Spain	[1]
human_gut	O2.UC34-0	Spain	[1]
human_gut	O2.UC34-2	Spain	[1]
human_gut	O2.UC35-0	Spain	[1]
human_gut	O2.UC35-1	Spain	[1]
human_gut	O2.UC35-2	Spain	[1]
human_gut	O2.UC36-0	Spain	[1]
human_gut	O2.UC36-1	Spain	[1]
human_gut	O2.UC36-2	Spain	[1]
human_gut	O2.UC37-0	Spain	[1]
human_gut	O2.UC37-1	Spain	[1]
human_gut	O2.UC37-2	Spain	[1]
human_gut	O2.UC38-0	Spain	[1]
human_gut	O2.UC38-1	Spain	[1]
human_gut	O2.UC38-2	Spain	[1]
human_gut	O2.UC4-0	Spain	[1]
human_gut	O2.UC40-0	Spain	[1]
human_gut	O2.UC40-1	Spain	[1]
human_gut	O2.UC40-2	Spain	[1]
human_gut	O2.UC4-1	Spain	[1]
human_gut	O2.UC41-0	Spain	[1]
human_gut	O2.UC41-1	Spain	[1]
human_gut	O2.UC41-2	Spain	[1]
human_gut	O2.UC4-2	Spain	[1]
human_gut	O2.UC43-0	Spain	[1]
human_gut	O2.UC43-1	Spain	[1]
human_gut	O2.UC43-2	Spain	[1]
human_gut	O2.UC44-0	Spain	[1]
human_gut	O2.UC44-1	Spain	[1]
human_gut	O2.UC44-2	Spain	[1]
human_gut	O2.UC46-0	Spain	[1]
human_gut	O2.UC46-1	Spain	[1]
human_gut	O2.UC46-2	Spain	[1]
human_gut	O2.UC47-0	Spain	[1]
human_gut	O2.UC47-1	Spain	[1]
human_gut	O2.UC47-2	Spain	[1]
human_gut	O2.UC48-0	Spain	[1]
human_gut	O2.UC48-1	Spain	[1]
human_gut	O2.UC48-2	Spain	[1]
human_gut	O2.UC49-0	Spain	[1]
human_gut	O2.UC49-2	Spain	[1]
human_gut	O2.UC5-0	Spain	[1]
human_gut	O2.UC50-0	Spain	[1]
human_gut	O2.UC50-2	Spain	[1]
human_gut	O2.UC5-1	Spain	[1]
human_gut	O2.UC51-0	Spain	[1]
human_gut	O2.UC51-2	Spain	[1]
human_gut	O2.UC5-2	Spain	[1]
human_gut	O2.UC52-0	Spain	[1]
human_gut	O2.UC52-2	Spain	[1]
human_gut	O2.UC53-0	Spain	[1]
human_gut	O2.UC53-2	Spain	[1]
human_gut	O2.UC54-0	Spain	[1]
human_gut	O2.UC54-2	Spain	[1]
human_gut	O2.UC55-0	Spain	[1]
human_gut	O2.UC55-2	Spain	[1]
human_gut	O2.UC56-0	Spain	[1]
human_gut	O2.UC56-2	Spain	[1]
human_gut	O2.UC57-0	Spain	[1]
human_gut	O2.UC57-2	Spain	[1]
human_gut	O2.UC58-0	Spain	[1]
human_gut	O2.UC58-2	Spain	[1]
human_gut	O2.UC59-0	Spain	[1]
human_gut	O2.UC59-2	Spain	[1]
human_gut	O2.UC6-0	Spain	[1]
human_gut	O2.UC60-0	Spain	[1]
human_gut	O2.UC60-2	Spain	[1]
human_gut	O2.UC6-1	Spain	[1]
human_gut	O2.UC6-2	Spain	[1]
human_gut	O2.UC7-0	Spain	[1]
human_gut	O2.UC7-1	Spain	[1]
human_gut	O2.UC8-0	Spain	[1]
human_gut	O2.UC8-1	Spain	[1]
human_gut	O2.UC8-2	Spain	[1]
human_gut	O2.UC9-0	Spain	[1]
human_gut	O2.UC9-1	Spain	[1]
human_gut	O2.UC9-2	Spain	[1]
human_gut	SZEY-06A	China	[1]
human_gut	SZEY-07A	China	[1]
human_gut	SZEY-08A	China	[1]
human_gut	SZEY-09A	China	[1]
human_gut	SZEY-101A	China	[1]
human_gut	SZEY-103A	China	[1]
human_gut	SZEY-104A	China	[1]
human_gut	SZEY-106A	China	[1]
human_gut	SZEY-10A	China	[1]
human_gut	SZEY-20A	China	[1]
human_gut	SZEY-22A	China	[1]
human_gut	SZEY-24A	China	[1]
human_gut	SZEY-26A	China	[1]
human_gut	SZEY-27A	China	[1]
human_gut	SZEY-29A	China	[1]
human_gut	SZEY-30A	China	[1]
human_gut	SZEY-35A	China	[1]
human_gut	SZEY-37A	China	[1]
human_gut	SZEY-38A	China	[1]
human_gut	SZEY-39A	China	[1]
human_gut	SZEY-40A	China	[1]
human_gut	SZEY-41A	China	[1]
human_gut	SZEY-43A	China	[1]
human_gut	SZEY-44A	China	[1]
human_gut	SZEY-48A	China	[1]
human_gut	SZEY-55A	China	[1]
human_gut	SZEY-58A	China	[1]
human_gut	SZEY-59A	China	[1]
human_gut	SZEY-60A	China	[1]
human_gut	SZEY-62A	China	[1]
human_gut	SZEY-63A	China	[1]
human_gut	SZEY-64A	China	[1]
human_gut	SZEY-66A	China	[1]
human_gut	SZEY-68A	China	[1]
human_gut	SZEY-69A	China	[1]
human_gut	SZEY-73A	China	[1]
human_gut	SZEY-74A	China	[1]
human_gut	SZEY-75A	China	[1]
human_gut	SZEY-78A	China	[1]
human_gut	SZEY-79A	China	[1]
human_gut	SZEY-81A	China	[1]
human_gut	SZEY-90A	China	[1]
human_gut	SZEY-93A	China	[1]
human_gut	SZEY-95A	China	[1]
human_gut	SZEY-97A	China	[1]
human_gut	SZEY-99A	China	[1]
human_gut	T2D-102A	China	[1]
human_gut	T2D-103A	China	[1]
human_gut	T2D-105A	China	[1]
human_gut	T2D-106A	China	[1]
human_gut	T2D-107A	China	[1]
human_gut	T2D-108A	China	[1]
human_gut	T2D-109A	China	[1]
human_gut	T2D-10A	China	[1]
human_gut	T2D-110A	China	[1]
human_gut	T2D-112A	China	[1]
human_gut	T2D-113A	China	[1]
human_gut	T2D-114A	China	[1]
human_gut	T2D-118A	China	[1]
human_gut	T2D-11A	China	[1]
human_gut	T2D-120A	China	[1]
human_gut	T2D-121A	China	[1]
human_gut	T2D-122A	China	[1]
human_gut	T2D-123A	China	[1]
human_gut	T2D-126A	China	[1]
human_gut	T2D-127A	China	[1]
human_gut	T2D-12A	China	[1]
human_gut	T2D-132A	China	[1]
human_gut	T2D-133A	China	[1]
human_gut	T2D-134A	China	[1]
human_gut	T2D-135A	China	[1]
human_gut	T2D-139A	China	[1]
human_gut	T2D-13A	China	[1]
human_gut	T2D-140A	China	[1]
human_gut	T2D-142A	China	[1]
human_gut	T2D-143A	China	[1]
human_gut	T2D-144A	China	[1]
human_gut	T2D-146A	China	[1]
human_gut	T2D-148A	China	[1]
human_gut	T2D-149A	China	[1]
human_gut	T2D-14A	China	[1]
human_gut	T2D-150A	China	[1]
human_gut	T2D-154A	China	[1]
human_gut	T2D-155A	China	[1]
human_gut	T2D-156A	China	[1]
human_gut	T2D-157A	China	[1]
human_gut	T2D-15A	China	[1]
human_gut	T2D-163A	China	[1]
human_gut	T2D-173A	China	[1]
human_gut	T2D-175A	China	[1]
human_gut	T2D-176A	China	[1]
human_gut	T2D-177A	China	[1]
human_gut	T2D-178A	China	[1]
human_gut	T2D-17A	China	[1]
human_gut	T2D-187A	China	[1]
human_gut	T2D-189A	China	[1]
human_gut	T2D-192A	China	[1]
human_gut	T2D-195A	China	[1]
human_gut	T2D-198A	China	[1]
human_gut	T2D-19A	China	[1]
human_gut	T2D-203A	China	[1]
human_gut	T2D-206A	China	[1]
human_gut	T2D-207A	China	[1]
human_gut	T2D-20A	China	[1]
human_gut	T2D-22A	China	[1]
human_gut	T2D-25A	China	[1]
human_gut	T2D-26A	China	[1]
human_gut	T2D-29A	China	[1]
human_gut	T2D-2A	China	[1]
human_gut	T2D-31A	China	[1]
human_gut	T2D-33A	China	[1]
human_gut	T2D-34A	China	[1]
human_gut	T2D-35A	China	[1]
human_gut	T2D-41A	China	[1]
human_gut	T2D-42A	China	[1]
human_gut	T2D-45A	China	[1]
human_gut	T2D-46A	China	[1]
human_gut	T2D-47A	China	[1]
human_gut	T2D-48A	China	[1]
human_gut	T2D-49A	China	[1]
human_gut	T2D-51A	China	[1]
human_gut	T2D-52A	China	[1]
human_gut	T2D-53A	China	[1]
human_gut	T2D-54A	China	[1]
human_gut	T2D-56A	China	[1]
human_gut	T2D-57A	China	[1]
human_gut	T2D-59A	China	[1]
human_gut	T2D-61A	China	[1]
human_gut	T2D-62A	China	[1]
human_gut	T2D-63A	China	[1]
human_gut	T2D-65A	China	[1]
human_gut	T2D-66A	China	[1]
human_gut	T2D-68A	China	[1]
human_gut	T2D-6A	China	[1]
human_gut	T2D-70A	China	[1]
human_gut	T2D-73A	China	[1]
human_gut	T2D-76A	China	[1]
human_gut	T2D-77A	China	[1]
human_gut	T2D-78A	China	[1]
human_gut	T2D-81A	China	[1]
human_gut	T2D-83A	China	[1]
human_gut	T2D-87A	China	[1]
human_gut	T2D-8A	China	[1]
human_gut	T2D-91A	China	[1]
human_gut	T2D-97A	China	[1]
human_gut	T2D-9A	China	[1]
human_gut	V1.CD1-0	Spain	[1]
human_gut	V1.CD10-0	Spain	[1]
human_gut	V1.CD1-0-PN	Spain	[1]
human_gut	V1.CD11-0	Spain	[1]
human_gut	V1.CD12-0	Spain	[1]
human_gut	V1.CD12-3	Spain	[1]
human_gut	V1.CD13-0	Spain	[1]
human_gut	V1.CD1-3-PN	Spain	[1]
human_gut	V1.CD14-0	Spain	[1]
human_gut	V1.CD15-0	Spain	[1]
human_gut	V1.CD15-3	Spain	[1]
human_gut	V1.CD16-0	Spain	[1]
human_gut	V1.CD17-0	Spain	[1]
human_gut	V1.CD17-4	Spain	[1]
human_gut	V1.CD18-0	Spain	[1]
human_gut	V1.CD18-3	Spain	[1]
human_gut	V1.CD19-0	Spain	[1]
human_gut	V1.CD2-0	Spain	[1]
human_gut	V1.CD20-0	Spain	[1]
human_gut	V1.CD20-4	Spain	[1]
human_gut	V1.CD2-0-PN	Spain	[1]
human_gut	V1.CD21-0	Spain	[1]
human_gut	V1.CD21-4	Spain	[1]
human_gut	V1.CD22-0	Spain	[1]
human_gut	V1.CD24-0	Spain	[1]
human_gut	V1.CD25-0	Spain	[1]
human_gut	V1.CD25-4	Spain	[1]
human_gut	V1.CD27-0	Spain	[1]
human_gut	V1.CD28-0	Spain	[1]
human_gut	V1.CD29-0	Spain	[1]
human_gut	V1.CD3-0	Spain	[1]
human_gut	V1.CD30-0	Spain	[1]
human_gut	V1.CD3-0-PN	Spain	[1]
human_gut	V1.CD31-0	Spain	[1]
human_gut	V1.CD32-0	Spain	[1]
human_gut	V1.CD32-4	Spain	[1]
human_gut	V1.CD3-3-PN	Spain	[1]
human_gut	V1.CD34-0	Spain	[1]
human_gut	V1.CD35-0	Spain	[1]
human_gut	V1.CD35-1	Spain	[1]
human_gut	V1.CD36-0	Spain	[1]
human_gut	V1.CD37-4	Spain	[1]
human_gut	V1.CD38-0	Spain	[1]
human_gut	V1.CD4-0	Spain	[1]
human_gut	V1.CD40-0	Spain	[1]
human_gut	V1.CD4-0-PN	Spain	[1]
human_gut	V1.CD41-0	Spain	[1]
human_gut	V1.CD42-0	Spain	[1]
human_gut	V1.CD43-0	Spain	[1]
human_gut	V1.CD44-0	Spain	[1]
human_gut	V1.CD44-4	Spain	[1]
human_gut	V1.CD45-0	Spain	[1]
human_gut	V1.CD46-0	Spain	[1]
human_gut	V1.CD48-0	Spain	[1]
human_gut	V1.CD49-0	Spain	[1]
human_gut	V1.CD50-0	Spain	[1]
human_gut	V1.CD5-0-PN	Spain	[1]
human_gut	V1.CD51-0	Spain	[1]
human_gut	V1.CD52-0	Spain	[1]
human_gut	V1.CD53-0	Spain	[1]
human_gut	V1.CD54-0	Spain	[1]
human_gut	V1.CD55-0	Spain	[1]
human_gut	V1.CD6-0	Spain	[1]
human_gut	V1.CD6-0-PN	Spain	[1]
human_gut	V1.CD6-4	Spain	[1]
human_gut	V1.CD7-0	Spain	[1]
human_gut	V1.CD7-0-PN	Spain	[1]
human_gut	V1.CD7-4	Spain	[1]
human_gut	V1.CD8-0	Spain	[1]
human_gut	V1.CD8-0-PN	Spain	[1]
human_gut	V1.CD9-0	Spain	[1]
human_gut	V1.CD-PT1-0	Spain	[1]
human_gut	V1.CD-PT2-0	Spain	[1]
human_gut	V1.CD-PT3-0	Spain	[1]
human_gut	V1.CD-PT4-0	Spain	[1]
human_gut	V1.CD-PT6-0	Spain	[1]
human_gut	V1.FI01	Spain	[1]
human_gut	V1.FI02	Spain	[1]
human_gut	V1.FI03	Spain	[1]
human_gut	V1.FI04	Spain	[1]
human_gut	V1.FI05	Spain	[1]
human_gut	V1.FI06	Spain	[1]
human_gut	V1.FI07	Spain	[1]
human_gut	V1.FI08	Spain	[1]
human_gut	V1.FI09	Spain	[1]
human_gut	V1.FI10	Spain	[1]
human_gut	V1.FI11	Spain	[1]
human_gut	V1.FI12	Spain	[1]
human_gut	V1.FI13	Spain	[1]
human_gut	V1.FI14	Spain	[1]
human_gut	V1.FI15	Spain	[1]
human_gut	V1.FI16	Spain	[1]
human_gut	V1.FI17	Spain	[1]
human_gut	V1.FI18	Spain	[1]
human_gut	V1.FI19	Spain	[1]
human_gut	V1.FI20	Spain	[1]
human_gut	V1.FI21	Spain	[1]
human_gut	V1.FI22	Spain	[1]
human_gut	V1.FI23	Spain	[1]
human_gut	V1.FI24	Spain	[1]
human_gut	V1.FI25	Spain	[1]
human_gut	V1.FI26	Spain	[1]
human_gut	V1.FI27	Spain	[1]
human_gut	V1.FI28	Spain	[1]
human_gut	V1.FI29	Spain	[1]
human_gut	V1.FI30	Spain	[1]
human_gut	V1.FI31	Spain	[1]
human_gut	V1.FI32	Spain	[1]
human_gut	V1.FI33	Spain	[1]
human_gut	V1.FI34	Spain	[1]
human_gut	V1.FI35	Spain	[1]
human_gut	V1.FI36	Spain	[1]
human_gut	V1.FI37	Spain	[1]
human_gut	V1.UC1-0	Spain	[1]
human_gut	V1.UC10-0	Spain	[1]
human_gut	V1.UC10-2	Spain	[1]
human_gut	V1.UC11-0	Spain	[1]
human_gut	V1.UC11-5	Spain	[1]
human_gut	V1.UC12-0	Spain	[1]
human_gut	V1.UC12-4	Spain	[1]
human_gut	V1.UC13-0	Spain	[1]
human_gut	V1.UC13-3	Spain	[1]
human_gut	V1.UC14-0	Spain	[1]
human_gut	V1.UC14-1	Spain	[1]
human_gut	V1.UC15-0	Spain	[1]
human_gut	V1.UC15-3	Spain	[1]
human_gut	V1.UC16-0	Spain	[1]
human_gut	V1.UC17-0	Spain	[1]
human_gut	V1.UC17-2	Spain	[1]
human_gut	V1.UC18-0	Spain	[1]
human_gut	V1.UC19-0	Spain	[1]
human_gut	V1.UC2-0	Spain	[1]
human_gut	V1.UC21-0	Spain	[1]
human_gut	V1.UC21-4	Spain	[1]
human_gut	V1.UC22-1	Spain	[1]
human_gut	V1.UC23-0	Spain	[1]
human_gut	V1.UC23-1	Spain	[1]
human_gut	V1.UC2-4	Spain	[1]
human_gut	V1.UC24-0	Spain	[1]
human_gut	V1.UC25-0	Spain	[1]
human_gut	V1.UC25-1	Spain	[1]
human_gut	V1.UC26-0	Spain	[1]
human_gut	V1.UC26-4	Spain	[1]
human_gut	V1.UC27-0	Spain	[1]
human_gut	V1.UC28-0	Spain	[1]
human_gut	V1.UC29-0	Spain	[1]
human_gut	V1.UC3-0	Spain	[1]
human_gut	V1.UC30-0	Spain	[1]
human_gut	V1.UC31-0	Spain	[1]
human_gut	V1.UC31-4	Spain	[1]
human_gut	V1.UC3-2	Spain	[1]
human_gut	V1.UC32-0	Spain	[1]
human_gut	V1.UC33-0	Spain	[1]
human_gut	V1.UC34-0	Spain	[1]
human_gut	V1.UC35-0	Spain	[1]
human_gut	V1.UC35-4	Spain	[1]
human_gut	V1.UC36-0	Spain	[1]
human_gut	V1.UC37-0	Spain	[1]
human_gut	V1.UC38-0	Spain	[1]
human_gut	V1.UC38-4	Spain	[1]
human_gut	V1.UC39-0	Spain	[1]
human_gut	V1.UC39-4	Spain	[1]
human_gut	V1.UC4-0	Spain	[1]
human_gut	V1.UC40-0	Spain	[1]
human_gut	V1.UC40-1	Spain	[1]
human_gut	V1.UC41-0	Spain	[1]
human_gut	V1.UC42-0	Spain	[1]
human_gut	V1.UC43-0	Spain	[1]
human_gut	V1.UC44-0	Spain	[1]
human_gut	V1.UC4-5	Spain	[1]
human_gut	V1.UC45-0	Spain	[1]
human_gut	V1.UC46-0	Spain	[1]
human_gut	V1.UC47-0	Spain	[1]
human_gut	V1.UC47-4	Spain	[1]
human_gut	V1.UC48-0	Spain	[1]
human_gut	V1.UC49-0	Spain	[1]
human_gut	V1.UC49-1	Spain	[1]
human_gut	V1.UC5-0	Spain	[1]
human_gut	V1.UC50-1	Spain	[1]
human_gut	V1.UC51-0	Spain	[1]
human_gut	V1.UC51-4	Spain	[1]
human_gut	V1.UC52-0	Spain	[1]
human_gut	V1.UC52-1	Spain	[1]
human_gut	V1.UC5-3	Spain	[1]
human_gut	V1.UC53-0	Spain	[1]
human_gut	V1.UC53-4	Spain	[1]
human_gut	V1.UC54-0	Spain	[1]
human_gut	V1.UC54-4	Spain	[1]
human_gut	V1.UC55-0	Spain	[1]
human_gut	V1.UC55-4	Spain	[1]
human_gut	V1.UC56-0	Spain	[1]
human_gut	V1.UC56-1	Spain	[1]
human_gut	V1.UC57-0	Spain	[1]
human_gut	V1.UC58-0	Spain	[1]
human_gut	V1.UC58-4	Spain	[1]
human_gut	V1.UC59-0	Spain	[1]
human_gut	V1.UC59-4	Spain	[1]
human_gut	V1.UC6-0	Spain	[1]
human_gut	V1.UC60-0	Spain	[1]
human_gut	V1.UC61-0	Spain	[1]
human_gut	V1.UC62-0	Spain	[1]
human_gut	V1.UC63-0	Spain	[1]
human_gut	V1.UC64-0	Spain	[1]
human_gut	V1.UC7-0	Spain	[1]
human_gut	V1.UC8-0	Spain	[1]
human_gut	V1.UC9-0	Spain	[1]
pig_gut	BHZ-1	China	[2]
pig_gut	BHZ-10	China	[2]
pig_gut	BHZ-11	China	[2]
pig_gut	BHZ-12	China	[2]
pig_gut	BHZ-2	China	[2]
pig_gut	BHZ-3	China	[2]
pig_gut	BHZ-4	China	[2]
pig_gut	BHZ-5	China	[2]
pig_gut	BHZ-6	China	[2]
pig_gut	BHZ-7	China	[2]
pig_gut	BHZ-8	China	[2]
pig_gut	BHZ-9	China	[2]
pig_gut	BMZ-1	China	[2]
pig_gut	BMZ-10	China	[2]
pig_gut	BMZ-11	China	[2]
pig_gut	BMZ-12	China	[2]
pig_gut	BMZ-13	China	[2]
pig_gut	BMZ-14	China	[2]
pig_gut	BMZ-15	China	[2]
pig_gut	BMZ-16	China	[2]
pig_gut	BMZ-17	China	[2]
pig_gut	BMZ-2	China	[2]
pig_gut	BMZ-3	China	[2]
pig_gut	BMZ-4	China	[2]
pig_gut	BMZ-5	China	[2]
pig_gut	BMZ-6	China	[2]
pig_gut	BMZ-7	China	[2]
pig_gut	BMZ-8	China	[2]
pig_gut	BMZ-9	China	[2]
pig_gut	DB-11	China	[2]
pig_gut	DB-510	China	[2]
pig_gut	DB-511	China	[2]
pig_gut	DB-512	China	[2]
pig_gut	DB-515	China	[2]
pig_gut	DB-517	China	[2]
pig_gut	DB-529	China	[2]
pig_gut	DB-530	China	[2]
pig_gut	DB-531	China	[2]
pig_gut	DB-537	China	[2]
pig_gut	EYZ-120	China	[2]
pig_gut	EYZ-160	China	[2]
pig_gut	EYZ-183	China	[2]
pig_gut	EYZ-192	China	[2]
pig_gut	EYZ-254	China	[2]
pig_gut	EYZ-353	China	[2]
pig_gut	EYZ-362	China	[2]
pig_gut	EYZ-368	China	[2]
pig_gut	EYZ-378	China	[2]
pig_gut	EYZ-381	China	[2]
pig_gut	EYZ-468	China	[2]
pig_gut	EYZ-542	China	[2]
pig_gut	EYZ-566	China	[2]
pig_gut	EYZ-568	China	[2]
pig_gut	EYZ-572	China	[2]
pig_gut	EYZ-592	China	[2]
pig_gut	EYZ-611	China	[2]
pig_gut	EYZ-615	China	[2]
pig_gut	EYZ-652	China	[2]
pig_gut	PIG-001	France	[2]
pig_gut	PIG-002	France	[2]
pig_gut	PIG-003	France	[2]
pig_gut	PIG-004	France	[2]
pig_gut	PIG-005	France	[2]
pig_gut	PIG-006	France	[2]
pig_gut	PIG-007	France	[2]
pig_gut	PIG-008	France	[2]
pig_gut	PIG-009	France	[2]
pig_gut	PIG-011	France	[2]
pig_gut	PIG-012	France	[2]
pig_gut	PIG-014	France	[2]
pig_gut	PIG-015	France	[2]
pig_gut	PIG-016	France	[2]
pig_gut	PIG-017	France	[2]
pig_gut	PIG-018	France	[2]
pig_gut	PIG-019	France	[2]
pig_gut	PIG-020	France	[2]
pig_gut	PIG-022	France	[2]
pig_gut	PIG-023	France	[2]
pig_gut	PIG-024	France	[2]
pig_gut	PIG-025	France	[2]
pig_gut	PIG-026	France	[2]
pig_gut	PIG-027	France	[2]
pig_gut	PIG-028	France	[2]
pig_gut	PIG-029	France	[2]
pig_gut	PIG-030	France	[2]
pig_gut	PIG-031	France	[2]
pig_gut	PIG-032	France	[2]
pig_gut	PIG-033	France	[2]
pig_gut	PIG-034	France	[2]
pig_gut	PIG-035	France	[2]
pig_gut	PIG-036	France	[2]
pig_gut	PIG-037	France	[2]
pig_gut	PIG-038	France	[2]
pig_gut	PIG-039	France	[2]
pig_gut	PIG-041	France	[2]
pig_gut	PIG-042	France	[2]
pig_gut	PIG-043	France	[2]
pig_gut	PIG-044	France	[2]
pig_gut	PIG-045	France	[2]
pig_gut	PIG-046	France	[2]
pig_gut	PIG-047	France	[2]
pig_gut	PIG-048	France	[2]
pig_gut	PIG-049	France	[2]
pig_gut	PIG-052	France	[2]
pig_gut	PIG-053	France	[2]
pig_gut	PIG-054	France	[2]
pig_gut	PIG-055	France	[2]
pig_gut	PIG-056	France	[2]
pig_gut	PIG-057	France	[2]
pig_gut	PIG-058	France	[2]
pig_gut	PIG-059	France	[2]
pig_gut	PIG-060	France	[2]
pig_gut	PIG-061	France	[2]
pig_gut	PIG-062	France	[2]
pig_gut	PIG-063	France	[2]
pig_gut	PIG-064	France	[2]
pig_gut	PIG-065	France	[2]
pig_gut	PIG-066	France	[2]
pig_gut	PIG-067	France	[2]
pig_gut	PIG-068	France	[2]
pig_gut	PIG-069	France	[2]
pig_gut	PIG-071	France	[2]
pig_gut	PIG-073	France	[2]
pig_gut	PIG-074	France	[2]
pig_gut	PIG-075	France	[2]
pig_gut	PIG-076	France	[2]
pig_gut	PIG-077	France	[2]
pig_gut	PIG-078	France	[2]
pig_gut	PIG-079	France	[2]
pig_gut	PIG-080	France	[2]
pig_gut	PIG-081	France	[2]
pig_gut	PIG-082	France	[2]
pig_gut	PIG-083	France	[2]
pig_gut	PIG-084	France	[2]
pig_gut	PIG-085	France	[2]
pig_gut	PIG-086	France	[2]
pig_gut	PIG-087	France	[2]
pig_gut	PIG-088	France	[2]
pig_gut	PIG-090	France	[2]
pig_gut	PIG-091	France	[2]
pig_gut	PIG-092	France	[2]
pig_gut	PIG-093	France	[2]
pig_gut	PIG-094	France	[2]
pig_gut	PIG-095	France	[2]
pig_gut	PIG-096	France	[2]
pig_gut	PIG-097	France	[2]
pig_gut	PIG-098	France	[2]
pig_gut	PIG-099	France	[2]
pig_gut	PIG-101	France	[2]
pig_gut	PIG-102	France	[2]
pig_gut	PIG-103	France	[2]
pig_gut	PIG-104	France	[2]
pig_gut	PIG-105	France	[2]
pig_gut	PIG-106	France	[2]
pig_gut	PIG-107	France	[2]
pig_gut	PIG-108	France	[2]
pig_gut	PIG-109	France	[2]
pig_gut	PIG-110	France	[2]
pig_gut	PIG-111	Denmark	[2]
pig_gut	PIG-112	Denmark	[2]
pig_gut	PIG-113	Denmark	[2]
pig_gut	PIG-114	Denmark	[2]
pig_gut	PIG-115	Denmark	[2]
pig_gut	PIG-116	Denmark	[2]
pig_gut	PIG-117	Denmark	[2]
pig_gut	PIG-118	Denmark	[2]
pig_gut	PIG-119	Denmark	[2]
pig_gut	PIG-120	Denmark	[2]
pig_gut	PIG-121	Denmark	[2]
pig_gut	PIG-122	Denmark	[2]
pig_gut	PIG-123	Denmark	[2]
pig_gut	PIG-124	Denmark	[2]
pig_gut	PIG-125	Denmark	[2]
pig_gut	PIG-126	Denmark	[2]
pig_gut	PIG-127	Denmark	[2]
pig_gut	PIG-128	Denmark	[2]
pig_gut	PIG-129	Denmark	[2]
pig_gut	PIG-130	Denmark	[2]
pig_gut	PIG-131	Denmark	[2]
pig_gut	PIG-132	Denmark	[2]
pig_gut	PIG-133	Denmark	[2]
pig_gut	PIG-134	Denmark	[2]
pig_gut	PIG-135	Denmark	[2]
pig_gut	PIG-136	Denmark	[2]
pig_gut	PIG-137	Denmark	[2]
pig_gut	PIG-138	Denmark	[2]
pig_gut	PIG-139	Denmark	[2]
pig_gut	PIG-140	Denmark	[2]
pig_gut	PIG-141	Denmark	[2]
pig_gut	PIG-142	Denmark	[2]
pig_gut	PIG-143	Denmark	[2]
pig_gut	PIG-144	Denmark	[2]
pig_gut	PIG-145	Denmark	[2]
pig_gut	PIG-146	Denmark	[2]
pig_gut	PIG-147	Denmark	[2]
pig_gut	PIG-148	Denmark	[2]
pig_gut	PIG-149	Denmark	[2]
pig_gut	PIG-150	Denmark	[2]
pig_gut	PIG-151	Denmark	[2]
pig_gut	PIG-152	Denmark	[2]
pig_gut	PIG-153	Denmark	[2]
pig_gut	PIG-154	Denmark	[2]
pig_gut	PIG-155	Denmark	[2]
pig_gut	PIG-156	Denmark	[2]
pig_gut	PIG-157	Denmark	[2]
pig_gut	PIG-158	Denmark	[2]
pig_gut	PIG-159	Denmark	[2]
pig_gut	PIG-160	Denmark	[2]
pig_gut	PIG-161	Denmark	[2]
pig_gut	PIG-162	Denmark	[2]
pig_gut	PIG-163	Denmark	[2]
pig_gut	PIG-164	Denmark	[2]
pig_gut	PIG-165	Denmark	[2]
pig_gut	PIG-166	Denmark	[2]
pig_gut	PIG-167	Denmark	[2]
pig_gut	PIG-168	Denmark	[2]
pig_gut	PIG-169	Denmark	[2]
pig_gut	PIG-170	Denmark	[2]
pig_gut	PIG-171	Denmark	[2]
pig_gut	PIG-172	Denmark	[2]
pig_gut	PIG-173	Denmark	[2]
pig_gut	PIG-174	Denmark	[2]
pig_gut	PIG-175	Denmark	[2]
pig_gut	PIG-176	Denmark	[2]
pig_gut	PIG-177	Denmark	[2]
pig_gut	PIG-178	Denmark	[2]
pig_gut	PIG-179	Denmark	[2]
pig_gut	PIG-180	Denmark	[2]
pig_gut	PIG-181	Denmark	[2]
pig_gut	PIG-182	Denmark	[2]
pig_gut	PIG-183	Denmark	[2]
pig_gut	PIG-184	Denmark	[2]
pig_gut	PIG-185	Denmark	[2]
pig_gut	PIG-186	Denmark	[2]
pig_gut	PIG-187	Denmark	[2]
pig_gut	PIG-188	Denmark	[2]
pig_gut	PIG-189	Denmark	[2]
pig_gut	PIG-190	Denmark	[2]
pig_gut	PIG-191	Denmark	[2]
pig_gut	PIG-192	Denmark	[2]
pig_gut	PIG-193	Denmark	[2]
pig_gut	PIG-194	Denmark	[2]
pig_gut	PIG-195	Denmark	[2]
pig_gut	PIG-196	Denmark	[2]
pig_gut	PIG-197	Denmark	[2]
pig_gut	PIG-198	Denmark	[2]
pig_gut	PIG-199	Denmark	[2]
pig_gut	PIG-200	Denmark	[2]
pig_gut	PIG-201	Denmark	[2]
pig_gut	PIG-202	Denmark	[2]
pig_gut	PIG-203	Denmark	[2]
pig_gut	PIG-204	Denmark	[2]
pig_gut	PIG-205	Denmark	[2]
pig_gut	PIG-206	Denmark	[2]
pig_gut	PIG-207	Denmark	[2]
pig_gut	PIG-208	Denmark	[2]
pig_gut	PIG-209	Denmark	[2]
pig_gut	PIG-210	Denmark	[2]
pig_gut	SYZ-202	China	[2]
pig_gut	SYZ-304	China	[2]
pig_gut	SYZ-388	China	[2]
pig_gut	SYZ-423	China	[2]
pig_gut	SYZ-426	China	[2]
pig_gut	SYZ-428	China	[2]
pig_gut	SYZ-430	China	[2]
pig_gut	SYZ-441	China	[2]
pig_gut	SYZ-442	China	[2]
pig_gut	SYZ-448	China	[2]
pig_gut	SYZ-477	China	[2]
pig_gut	SYZ-481	China	[2]
pig_gut	SYZ-495	China	[2]
pig_gut	SYZ-533	China	[2]
pig_gut	SYZ-631	China	[2]
pig_gut	SYZ-635	China	[2]
pig_gut	SYZ-636	China	[2]
pig_gut	SYZ-639	China	[2]
pig_gut	SYZ-A002	China	[2]
pig_gut	ZXZ-1	China	[2]
pig_gut	ZXZ-10	China	[2]
pig_gut	ZXZ-2	China	[2]
pig_gut	ZXZ-3	China	[2]
pig_gut	ZXZ-4	China	[2]
pig_gut	ZXZ-5	China	[2]
pig_gut	ZXZ-6	China	[2]
pig_gut	ZXZ-7	China	[2]
pig_gut	ZXZ-8	China	[2]
pig_gut	ZXZ-9	China	[2]
sewage	ALB.17	Albania(Europe)	[3]
sewage	AUS.18	Australia(Oceania)	[3]
sewage	AUS.18a	Australia(Oceania)	[3]
sewage	AUT.70	Austria(Europe)	[3]
sewage	BGR.66	Bulgaria(Europe)	[3]
sewage	BRA.53	Brazil(South America)	[3]
sewage	BRA.53a	Brazil(South America)	[3]
sewage	BWA.19	Botswana(Africa)	[3]
sewage	CAN.22	Canada(North America)	[3]
sewage	CAN.22a	Canada(North America)	[3]
sewage	CAN.22b	Canada(North America)	[3]
sewage	CAN.22c	Canada(North America)	[3]
sewage	CHE.67	Switzerland(Europe)	[3]
sewage	CHN.64	China(Asia)	[3]
sewage	CIV.13	C?te d'Ivoire(Africa)	[3]
sewage	COL.2	Colombia(South America)	[3]
sewage	CZE.23	Czech Rep(Europe)	[3]
sewage	DEU.27	Germany(Europe)	[3]
sewage	DNK.71_RA	Denmark(Europe)	[3]
sewage	DNK.71_RD	Denmark(Europe)	[3]
sewage	DNK.71_RL	Denmark(Europe)	[3]
sewage	ECU.14	Ecuador(South America)	[3]
sewage	ECU.14a	Ecuador(South America)	[3]
sewage	ESP.75	Spain(Europe)	[3]
sewage	ETH.24	Ethiopia(Africa)	[3]
sewage	FIN.25	Finland(Europe)	[3]
sewage	GEO.59	Georgia(Europe)	[3]
sewage	GHA.4	Ghana(Africa)	[3]
sewage	GMB.10	Gambia(Africa)	[3]
sewage	HRV.68	Croatia(Europe)	[3]
sewage	HUN.61	Hungary(Europe)	[3]
sewage	IND.11	India(Asia)	[3]
sewage	IRL.69	Ireland(Europe)	[3]
sewage	IRN.12	Iran, Islamic Republic of(Middle East)	[3]
sewage	ISL.28	Iceland(Europe)	[3]
sewage	ISR.29	Israel(Middle East)	[3]
sewage	ITA.30	Italy(Europe)	[3]
sewage	KAZ.6	Kazakhstan(Asia)	[3]
sewage	KEN.72	Kenya(Africa)	[3]
sewage	KHM.21	Cambodia(Africa)	[3]
sewage	LKA.40	Sri Lanka(Asia)	[3]
sewage	LUX.32	Luxembourg(Europe)	[3]
sewage	LVA.31	Latvia(Europe)	[3]
sewage	MDA.65	Moldova(Europe)	[3]
sewage	MKD.62	Macedonia, Republic of(Europe)	[3]
sewage	MLT.63	Malta(Europe)	[3]
sewage	MYS.54	Malaysia(Asia)	[3]
sewage	NGA.50	Nigeria(Africa)	[3]
sewage	NLD.43	Netherlands(Europe)	[3]
sewage	NOR.34	Norway(Europe)	[3]
sewage	NPL.33	Nepal(Asia)	[3]
sewage	NZL.56	New Zealand(Oceania)	[3]
sewage	PAK.7	Pakistan(Asia)	[3]
sewage	PER.35	Peru(South America)	[3]
sewage	POL.36	Poland(Europe)	[3]
sewage	SEN.8	Senegal(Africa)	[3]
sewage	SGP.52	Singapore(Asia)	[3]
sewage	SRB.37	Serbia(Europe)	[3]
sewage	SVK.9	Slovakia(Europe)	[3]
sewage	SVN.38	Slovenia(Europe)	[3]
sewage	SWE.41	Sweden(Europe)	[3]
sewage	SWE.41a	Sweden(Europe)	[3]
sewage	TCD.1	Chad(Africa)	[3]
sewage	TGO.44	Togo(Africa)	[3]
sewage	TUR.46	Turkey(Middle East)	[3]
sewage	TZA.15	Tanzania(Africa)	[3]
sewage	USA.74	America(North America)	[3]
sewage	USA.74a	America(North America)	[3]
sewage	USA.74b	America(North America)	[3]
sewage	USA.74c	America(North America)	[3]
sewage	USA.74d	America(North America)	[3]
sewage	USA.74e	America(North America)	[3]
sewage	USA.74f	America(North America)	[3]
sewage	USA.74g	America(North America)	[3]
sewage	USA.74h	America(North America)	[3]
sewage	USA.74i	America(North America)	[3]
sewage	VNM.48	Viet Nam(Asia)	[3]
sewage	XK.60	Kosova(Europe)	[3]
sewage	ZAF.39	South Africa(Africa)	[3]
sewage	ZMB.49	Zambia(Africa)	[3]
sewage	ZMB.49b	Zambia(Africa)	[3]

## Sheet: Table S3
The information of the high-confidential PLSs identified in this study.
isolate_NCBI_assembly	PLS_NCBI_ID	length	min.dist.to.plasmid.reference	DTRs	backbone_func	cluster	genus	species	source_population	source_donor	n_cluster	identification_source	ANI95_cluster	ANI85_cluster
GCA_003434605.1	QTLG01000062.1	4173	0.00227104	TRUE	TRUE	clstr_417	Bacteroides	Bacteroides sp. AM18-9	Chinese	AM18	730	BPCFDB	c95_160	c85_51
GCA_003435895.1	QTUT01000055.1	4234	0.000689262	TRUE	TRUE	clstr_417	Bacteroides	Bacteroides sp. AM16-15	Chinese	AM16	730	BPCFDB	c95_160	c85_51
GCA_003437475.1	QSQL01000046.1	4189	0.000312573	TRUE	TRUE	clstr_417	Parabacteroides	Parabacteroides sp. 20_3	Chinese	TF12	730	BPCFDB	c95_160	c85_51
GCA_003437605.1	QSRB01000038.1	4201	8.75e-05	TRUE	TRUE	clstr_417	Bacteroides	Bacteroides uniformis	Chinese	TF09	730	BPCFDB	c95_160	c85_51
GCA_003439685.1	QSUW01000032.1	4201	0.000328768	TRUE	TRUE	clstr_417	Bacteroides	Bacteroides uniformis	Chinese	OM04	730	BPCFDB	c95_160	c85_51
GCA_003439715.1	QSUY01000114.1	4256	0.00127983	TRUE	TRUE	clstr_417	Bacteroides	Bacteroides sp. 4_1_36	Chinese	OM03	730	BPCFDB	c95_160	c85_51
GCA_003457725.1	QRSY01000054.1	4147	0.000215742	FALSE	TRUE	clstr_417	Bacteroides	Bacteroides ovatus	Chinese	AF29	730	BPCFDB	c95_160	c85_51
GCA_003458235.1	QRTS01000082.1	4151	0.000442597	FALSE	TRUE	clstr_417	Bacteroides	Bacteroides sp. AF26-7BH	Chinese	AF26	730	BPCFDB	c95_160	c85_51
GCA_003459625.1	QRWL01000042.1	4147	0.000939746	FALSE	TRUE	clstr_417	Bacteroides	Bacteroides uniformis	Chinese	AF19	730	BPCFDB	c95_160	c85_51
GCA_003459715.1	QRWR01000109.1	4204	0.000822372	TRUE	TRUE	clstr_417	Bacteroides	Bacteroides vulgatus	Chinese	AF19	730	BPCFDB	c95_160	c85_51
GCA_003460185.1	QRWN01000078.1	4127	0.000320668	FALSE	TRUE	clstr_417	Bacteroides	Bacteroides stercoris	Chinese	AF19	730	BPCFDB	c95_160	c85_51
GCA_003463775.1	QSDW01000108.1	4256	0.00157453	TRUE	TRUE	clstr_417	Bacteroides	Bacteroides caccae	Chinese	AM54	730	BPCFDB	c95_160	c85_51
GCA_003463955.1	QSEG01000087.1	8289	0.000264084	FALSE	TRUE	clstr_417	Bacteroides	Bacteroides ovatus	Chinese	AM50	730	BPCFDB	c95_160	c85_51
GCA_003464405.1	QRYT01000135.1	4147	0.000458924	FALSE	TRUE	clstr_417	Bacteroides	Bacteroides vulgatus	Chinese	AF14	730	BPCFDB	c95_160	c85_51
GCA_003464445.1	QRYV01000122.1	4207	0.000328768	TRUE	TRUE	clstr_417	Bacteroides	Bacteroides xylanisolvens	Chinese	AF14	730	BPCFDB	c95_160	c85_51
GCA_003464535.1	QRZB01000063.1	4147	0.000458924	FALSE	TRUE	clstr_417	Bacteroides	Bacteroides clarus	Chinese	AF14	730	BPCFDB	c95_160	c85_51
GCA_003464595.1	QRZF01000051.1	4147	0.000434439	FALSE	TRUE	clstr_417	Bacteroides	Bacteroides intestinalis	Chinese	AF14	730	BPCFDB	c95_160	c85_51
GCA_003464625.1	QRZG01000068.1	4201	0.000328768	TRUE	TRUE	clstr_417	Bacteroides	Bacteroides clarus	Chinese	AF14	730	BPCFDB	c95_160	c85_51
GCA_003464635.1	QRZH01000046.1	4201	0.000328768	TRUE	TRUE	clstr_417	Bacteroides	Bacteroides fragilis	Chinese	AF14	730	BPCFDB	c95_160	c85_51
GCA_003464725.1	QRZL01000067.1	4201	0.000328768	TRUE	TRUE	clstr_417	Bacteroides	Bacteroides dorei	Chinese	AF14	730	BPCFDB	c95_160	c85_51
GCA_003465265.1	QRZO01000075.1	4207	0.000328768	TRUE	TRUE	clstr_417	Bacteroides	Bacteroides fragilis	Chinese	AF14	730	BPCFDB	c95_160	c85_51
GCA_003467365.1	QSGO01000051.1	4201	0.000730741	TRUE	TRUE	clstr_417	Bacteroides	Bacteroides nordii	Chinese	AM40	730	BPCFDB	c95_160	c85_51
GCA_003468345.1	QSHN01000114.1	4093	0.000491629	FALSE	TRUE	clstr_417	Bacteroides	Bacteroides vulgatus	Chinese	AM37	730	BPCFDB	c95_160	c85_51
GCA_003468355.1	QSHQ01000093.1	4160	0.000573682	TRUE	TRUE	clstr_417	Bacteroides	Bacteroides stercoris	Chinese	AM36	730	BPCFDB	c95_160	c85_51
GCA_003469025.1	QSJY01000042.1	4160	0.000111501	TRUE	TRUE	clstr_417	Bacteroides	Bacteroides uniformis	Chinese	AM29	730	BPCFDB	c95_160	c85_51
GCA_003470495.1	QRIQ01000037.1	4147	0.000814021	FALSE	TRUE	clstr_417	Bacteroides	Bacteroides uniformis	Chinese	AM21	730	BPCFDB	c95_160	c85_51
GCA_003470705.1	QRKD01000070.1	4165	0.000573682	FALSE	TRUE	clstr_417	Bacteroides	Bacteroides caccae	Chinese	AM16	730	BPCFDB	c95_160	c85_51
GCA_003470725.1	QRKG01000048.1	4317	8.75e-05	TRUE	TRUE	clstr_417	Bacteroides	Bacteroides uniformis	Chinese	AM16	730	BPCFDB	c95_160	c85_51
GCA_003471825.1	QRKE01000051.1	4147	0.00125407	FALSE	TRUE	clstr_417	Parabacteroides	Parabacteroides distasonis	Chinese	AM16	730	BPCFDB	c95_160	c85_51
GCA_003472195.1	QRLH01000030.1	4142	0.000450758	FALSE	TRUE	clstr_417	Bacteroides	Bacteroides fragilis	Chinese	AM13	730	BPCFDB	c95_160	c85_51
GCA_003472935.1	QRKQ01000037.1	4147	0.000981871	FALSE	TRUE	clstr_417	Bacteroides	Bacteroides intestinalis	Chinese	AM15	730	BPCFDB	c95_160	c85_51
GCA_003474225.1	QROB01000063.1	4438	0.000839088	TRUE	TRUE	clstr_417	Bacteroides	Bacteroides vulgatus	Chinese	AF39	730	BPCFDB	c95_160	c85_51
GCA_003474245.1	QROC01000073.1	4201	0.000839088	TRUE	TRUE	clstr_417	Bacteroides	Bacteroides xylanisolvens	Chinese	AF39	730	BPCFDB	c95_160	c85_51
GCA_003474645.1	QROO01000091.1	4132	0.000830728	FALSE	TRUE	clstr_417	Bacteroides	Bacteroides xylanisolvens	Chinese	AF38	730	BPCFDB	c95_160	c85_51
GCA_003475135.1	QROU01000127.1	4147	0.00149601	FALSE	TRUE	clstr_417	Bacteroides	Bacteroides vulgatus	Chinese	AF37	730	BPCFDB	c95_160	c85_51
GCA_003475165.1	QROW01000085.1	4132	0.000557238	FALSE	TRUE	clstr_417	Bacteroides	Bacteroides stercoris	Chinese	AF37	730	BPCFDB	c95_160	c85_51
GCA_003475245.1	QRPE01000064.1	4201	8.75e-05	TRUE	TRUE	clstr_417	Bacteroides	Bacteroides intestinalis	Chinese	AF36	730	BPCFDB	c95_160	c85_51
GCA_003602755.1	QTLQ01000056.1	4201	0.00134007	TRUE	TRUE	clstr_417	Bacteroides	Bacteroides sp. AF37-16AC	Chinese	AF37	730	BPCFDB	c95_160	c85_51
GCA_003602795.1	QTLV01000029.1	4127	0.00102411	FALSE	TRUE	clstr_417	Bacteroides	Bacteroides sp. AF34-31BH	Chinese	AF34	730	BPCFDB	c95_160	c85_51
GCA_003602945.1	QTMB01000058.1	4248	0.000336872	TRUE	TRUE	clstr_417	Bacteroides	Bacteroides sp. AF26-10BH	Chinese	AF26	730	BPCFDB	c95_160	c85_51
GCA_003603065.1	QTMH01000039.1	4204	0.00135733	TRUE	TRUE	clstr_417	Bacteroides	Bacteroides sp. AF20-13LB	Chinese	AF20	730	BPCFDB	c95_160	c85_51
GCA_003603455.1	QTNF01000071.1	4201	8.75e-05	TRUE	TRUE	clstr_417	Bacteroides	Bacteroides sp. AM37-9	Chinese	AM37	730	BPCFDB	c95_160	c85_51
GCA_003603495.1	QTNE01000041.1	4195	0.000328768	TRUE	TRUE	clstr_417	Bacteroides	Bacteroides sp. AM41-16	Chinese	AM41	730	BPCFDB	c95_160	c85_51
GCA_003603515.1	QTNH01000032.1	4189	0.000328768	TRUE	TRUE	clstr_417	Bacteroides	Bacteroides sp. AM32-11AC	Chinese	AM32	730	BPCFDB	c95_160	c85_51
GCA_008416155.1	VVXU01000053.1	4225	8.75e-05	TRUE	TRUE	clstr_417	Bacteroides	Bacteroides caccae	American	aa	730	BPCFDB	c95_160	c85_51
GCA_008416185.1	VVXT01000060.1	4225	8.75e-05	TRUE	TRUE	clstr_417	Bacteroides	Bacteroides caccae	American	aa	730	BPCFDB	c95_160	c85_51
GCA_008421315.1	VVMZ01000023.1	7822	0.00481077	FALSE	TRUE	clstr_417	Akkermansia	Akkermansia sp. BIOML-A64	American	aa	730	BPCFDB	c95_160	c85_51
GCA_008421325.1	VVMY01000049.1	4225	8.75e-05	TRUE	TRUE	clstr_417	Akkermansia	Akkermansia sp. BIOML-A63	American	aa	730	BPCFDB	c95_160	c85_51
GCA_008421395.1	VVMW01000060.1	4225	8.75e-05	TRUE	TRUE	clstr_417	Akkermansia	Akkermansia sp. BIOML-A61	American	aa	730	BPCFDB	c95_160	c85_51
GCA_008421415.1	VVMV01000047.1	4225	8.75e-05	TRUE	TRUE	clstr_417	Akkermansia	Akkermansia sp. BIOML-A60	American	aa	730	BPCFDB	c95_160	c85_51
GCA_008421465.1	VVMT01000034.1	4225	8.75e-05	TRUE	TRUE	clstr_417	Akkermansia	Akkermansia sp. BIOML-A58	American	aa	730	BPCFDB	c95_160	c85_51
GCA_008421695.1	VVMI01000026.1	4163	0.000119496	TRUE	TRUE	clstr_417	Akkermansia	Akkermansia sp. BIOML-A47	American	aa	730	BPCFDB	c95_160	c85_51
GCA_008421725.1	VVMF01000026.1	4225	8.75e-05	TRUE	TRUE	clstr_417	Akkermansia	Akkermansia sp. BIOML-A44	American	aa	730	BPCFDB	c95_160	c85_51
GCA_008421775.1	VVME01000026.1	4225	8.75e-05	TRUE	TRUE	clstr_417	Akkermansia	Akkermansia sp. BIOML-A43	American	aa	730	BPCFDB	c95_160	c85_51
GCA_008421785.1	VVMC01000027.1	4225	8.75e-05	TRUE	TRUE	clstr_417	Akkermansia	Akkermansia sp. BIOML-A41	American	aa	730	BPCFDB	c95_160	c85_51
GCA_008421895.1	VVLZ01000025.1	4225	8.75e-05	TRUE	TRUE	clstr_417	Akkermansia	Akkermansia sp. BIOML-A38	American	aa	730	BPCFDB	c95_160	c85_51
GCA_008421905.1	VVLW01000032.1	4225	8.75e-05	TRUE	TRUE	clstr_417	Akkermansia	Akkermansia sp. BIOML-A35	American	aa	730	BPCFDB	c95_160	c85_51
GCA_008421965.1	VVLT01000026.1	4183	0.0010072	TRUE	TRUE	clstr_417	Akkermansia	Akkermansia sp. BIOML-A32	American	aa	730	BPCFDB	c95_160	c85_51
GCA_008422195.1	VVLI01000031.1	4225	8.75e-05	TRUE	TRUE	clstr_417	Akkermansia	Akkermansia sp. BIOML-A21	American	aa	730	BPCFDB	c95_160	c85_51
GCA_008422595.1	VVKP01000042.1	4225	8.75e-05	TRUE	TRUE	clstr_417	Akkermansia	Akkermansia sp. BIOML-A2	American	aa	730	BPCFDB	c95_160	c85_51
GCA_008422995.1	VVJW01000020.1	4110	0.00119414	FALSE	TRUE	clstr_417	Akkermansia	Akkermansia muciniphila	American	am	730	BPCFDB	c95_160	c85_51
GCA_008423135.1	VVJN01000023.1	3803	0.00391586	TRUE	TRUE	clstr_417	Akkermansia	Akkermansia muciniphila	American	am	730	BPCFDB	c95_160	c85_51
GCA_008423185.1	VVJK01000021.1	3792	0.00391586	TRUE	TRUE	clstr_417	Akkermansia	Akkermansia muciniphila	American	am	730	BPCFDB	c95_160	c85_51
GCA_008565165.1	VWMV01000066.1	4225	8.75e-05	TRUE	TRUE	clstr_417	Bacteroides	Bacteroides salyersiae	American	am	730	BPCFDB	c95_160	c85_51
GCA_008565605.1	VWMA01000077.1	4225	0.000847452	TRUE	TRUE	clstr_417	Bacteroides	Bacteroides ovatus	American	cx	730	BPCFDB	c95_160	c85_51
GCA_008565615.1	VWLZ01000126.1	4225	0.000847452	TRUE	TRUE	clstr_417	Bacteroides	Bacteroides ovatus	American	cx	730	BPCFDB	c95_160	c85_51
GCA_008565655.1	VWLY01000175.1	4225	0.000847452	TRUE	TRUE	clstr_417	Bacteroides	Bacteroides ovatus	American	cx	730	BPCFDB	c95_160	c85_51
GCA_008565675.1	VWLU01000055.1	4225	0.000847452	TRUE	TRUE	clstr_417	Bacteroides	Bacteroides ovatus	American	cx	730	BPCFDB	c95_160	c85_51
GCA_008565685.1	VWLV01000056.1	4225	0.000847452	TRUE	TRUE	clstr_417	Bacteroides	Bacteroides ovatus	American	cx	730	BPCFDB	c95_160	c85_51
GCA_008565695.1	VWLW01000442.1	4225	0.000847452	TRUE	TRUE	clstr_417	Bacteroides	Bacteroides ovatus	American	cx	730	BPCFDB	c95_160	c85_51
GCA_008565705.1	VWLX01000051.1	4225	0.000847452	TRUE	TRUE	clstr_417	Bacteroides	Bacteroides ovatus	American	cx	730	BPCFDB	c95_160	c85_51
GCA_008565745.1	VWLT01000052.1	4225	0.000847452	TRUE	TRUE	clstr_417	Bacteroides	Bacteroides ovatus	American	cx	730	BPCFDB	c95_160	c85_51
GCA_008565755.1	VWLS01000047.1	4225	0.000847452	TRUE	TRUE	clstr_417	Bacteroides	Bacteroides ovatus	American	cx	730	BPCFDB	c95_160	c85_51
GCA_008565835.1	VWLP01000053.1	4225	0.000847452	TRUE	TRUE	clstr_417	Bacteroides	Bacteroides ovatus	American	cx	730	BPCFDB	c95_160	c85_51
GCA_008565845.1	VWLN01000051.1	4225	0.000847452	TRUE	TRUE	clstr_417	Bacteroides	Bacteroides ovatus	American	cx	730	BPCFDB	c95_160	c85_51
GCA_008565855.1	VWLO01000053.1	4225	0.000847452	TRUE	TRUE	clstr_417	Bacteroides	Bacteroides ovatus	American	cx	730	BPCFDB	c95_160	c85_51
GCA_008565895.1	VWLM01000047.1	4225	0.000847452	TRUE	TRUE	clstr_417	Bacteroides	Bacteroides ovatus	American	cx	730	BPCFDB	c95_160	c85_51
GCA_008565905.1	VWLL01000048.1	4225	0.000847452	TRUE	TRUE	clstr_417	Bacteroides	Bacteroides ovatus	American	cx	730	BPCFDB	c95_160	c85_51
GCA_008565935.1	VWLJ01000052.1	4225	0.000847452	TRUE	TRUE	clstr_417	Bacteroides	Bacteroides ovatus	American	cx	730	BPCFDB	c95_160	c85_51
GCA_008565945.1	VWLK01000064.1	4225	0.000847452	TRUE	TRUE	clstr_417	Bacteroides	Bacteroides ovatus	American	cx	730	BPCFDB	c95_160	c85_51
GCA_008565965.1	VWLI01000397.1	4225	0.000847452	TRUE	TRUE	clstr_417	Bacteroides	Bacteroides ovatus	American	cx	730	BPCFDB	c95_160	c85_51
GCA_008565985.1	VWLH01000062.1	4225	0.000847452	TRUE	TRUE	clstr_417	Bacteroides	Bacteroides ovatus	American	cx	730	BPCFDB	c95_160	c85_51
GCA_008565995.1	VWLF01000057.1	4225	0.000847452	TRUE	TRUE	clstr_417	Bacteroides	Bacteroides ovatus	American	cx	730	BPCFDB	c95_160	c85_51
GCA_008566035.1	VWLE01000515.1	4225	0.00034498	TRUE	TRUE	clstr_417	Bacteroides	Bacteroides ovatus	American	bq	730	BPCFDB	c95_160	c85_51
GCA_008566065.1	VWLB01000100.1	4225	0.000797331	TRUE	TRUE	clstr_417	Bacteroides	Bacteroides ovatus	American	bk	730	BPCFDB	c95_160	c85_51
GCA_008566075.1	VWLC01000091.1	4225	0.000797331	TRUE	TRUE	clstr_417	Bacteroides	Bacteroides ovatus	American	bk	730	BPCFDB	c95_160	c85_51
GCA_008566155.1	VWKX01000338.1	4225	0.000573682	TRUE	TRUE	clstr_417	Bacteroides	Bacteroides ovatus	American	bf	730	BPCFDB	c95_160	c85_51
GCA_008566165.1	VWKV01000086.1	4258	0.00060662	FALSE	TRUE	clstr_417	Bacteroides	Bacteroides ovatus	American	bf	730	BPCFDB	c95_160	c85_51
GCA_008566175.1	VWKW01000080.1	4225	0.000573682	TRUE	TRUE	clstr_417	Bacteroides	Bacteroides ovatus	American	bf	730	BPCFDB	c95_160	c85_51
GCA_008566215.1	VWKZ01000418.1	4225	0.000573682	TRUE	TRUE	clstr_417	Bacteroides	Bacteroides ovatus	American	bf	730	BPCFDB	c95_160	c85_51
GCA_008566225.1	VWKT01000134.1	4225	0.00136596	TRUE	TRUE	clstr_417	Bacteroides	Bacteroides ovatus	American	av	730	BPCFDB	c95_160	c85_51
GCA_008566235.1	VWKU01000102.1	4258	0.000119496	FALSE	TRUE	clstr_417	Bacteroides	Bacteroides ovatus	American	bf	730	BPCFDB	c95_160	c85_51
GCA_008566245.1	VWLG01000454.1	4225	0.000847452	TRUE	TRUE	clstr_417	Bacteroides	Bacteroides ovatus	American	cx	730	BPCFDB	c95_160	c85_51
GCA_008566255.1	VWKS01000174.1	4087	0.0011004	FALSE	TRUE	clstr_417	Bacteroides	Bacteroides ovatus	American	av	730	BPCFDB	c95_160	c85_51
GCA_008566295.1	VWKQ01000067.1	4225	0.000614865	TRUE	TRUE	clstr_417	Bacteroides	Bacteroides ovatus	American	av	730	BPCFDB	c95_160	c85_51
GCA_008566305.1	VWKR01000066.1	4225	0.000614865	TRUE	TRUE	clstr_417	Bacteroides	Bacteroides ovatus	American	av	730	BPCFDB	c95_160	c85_51
GCA_008566325.1	VWKP01000068.1	4225	0.000614865	TRUE	TRUE	clstr_417	Bacteroides	Bacteroides ovatus	American	av	730	BPCFDB	c95_160	c85_51
GCA_008566375.1	VWKO01000646.1	4225	8.75e-05	TRUE	TRUE	clstr_417	Bacteroides	Bacteroides ovatus	American	ao	730	BPCFDB	c95_160	c85_51
GCA_008566385.1	VWKN01000703.1	4225	8.75e-05	TRUE	TRUE	clstr_417	Bacteroides	Bacteroides ovatus	American	ao	730	BPCFDB	c95_160	c85_51
GCA_008566395.1	VWKM01000112.1	4225	8.75e-05	TRUE	TRUE	clstr_417	Bacteroides	Bacteroides ovatus	American	ao	730	BPCFDB	c95_160	c85_51
GCA_008566465.1	VWKK01000115.1	4225	8.75e-05	TRUE	TRUE	clstr_417	Bacteroides	Bacteroides ovatus	American	ao	730	BPCFDB	c95_160	c85_51
GCA_008566495.1	VWKI01000207.1	4225	8.75e-05	TRUE	TRUE	clstr_417	Bacteroides	Bacteroides ovatus	American	ao	730	BPCFDB	c95_160	c85_51
GCA_008566505.1	VWKG01000111.1	4225	8.75e-05	TRUE	TRUE	clstr_417	Bacteroides	Bacteroides ovatus	American	ao	730	BPCFDB	c95_160	c85_51
GCA_008566525.1	VWKF01000107.1	4225	8.75e-05	TRUE	TRUE	clstr_417	Bacteroides	Bacteroides ovatus	American	ao	730	BPCFDB	c95_160	c85_51
GCA_008566535.1	VWKH01000101.1	4505	8.75e-05	TRUE	TRUE	clstr_417	Bacteroides	Bacteroides ovatus	American	ao	730	BPCFDB	c95_160	c85_51
GCA_008566545.1	VWKE01000118.1	4306	0.000191626	FALSE	TRUE	clstr_417	Bacteroides	Bacteroides ovatus	American	ao	730	BPCFDB	c95_160	c85_51
GCA_008566605.1	VWKD01000100.1	4225	8.75e-05	TRUE	TRUE	clstr_417	Bacteroides	Bacteroides ovatus	American	ao	730	BPCFDB	c95_160	c85_51
GCA_008566625.1	VWKA01000105.1	4225	8.75e-05	TRUE	TRUE	clstr_417	Bacteroides	Bacteroides ovatus	American	ao	730	BPCFDB	c95_160	c85_51
GCA_008566645.1	VWKB01000100.1	4225	8.75e-05	TRUE	TRUE	clstr_417	Bacteroides	Bacteroides ovatus	American	ao	730	BPCFDB	c95_160	c85_51
GCA_008566715.1	VWJW01000052.1	4225	0.000780658	TRUE	TRUE	clstr_417	Bacteroides	Bacteroides ovatus	American	am	730	BPCFDB	c95_160	c85_51
GCA_008566755.1	VWJV01000049.1	4225	0.000361208	TRUE	TRUE	clstr_417	Bacteroides	Bacteroides ovatus	American	am	730	BPCFDB	c95_160	c85_51
GCA_008567115.1	VWJC01000041.1	3792	0.00391586	TRUE	TRUE	clstr_417	Bacteroides	Bacteroides ovatus	American	am	730	BPCFDB	c95_160	c85_51
GCA_008567235.1	VWIW01000043.1	4225	0.000780658	TRUE	TRUE	clstr_417	Bacteroides	Bacteroides ovatus	American	am	730	BPCFDB	c95_160	c85_51
GCA_008567615.1	VWIC01000043.1	4225	0.000780658	TRUE	TRUE	clstr_417	Bacteroides	Bacteroides ovatus	American	am	730	BPCFDB	c95_160	c85_51
GCA_008567655.1	VWIA01000046.1	4225	0.000780658	TRUE	TRUE	clstr_417	Bacteroides	Bacteroides ovatus	American	am	730	BPCFDB	c95_160	c85_51
GCA_008567955.1	VWHL01000044.1	4225	0.000780658	TRUE	TRUE	clstr_417	Bacteroides	Bacteroides ovatus	American	am	730	BPCFDB	c95_160	c85_51
GCA_008568765.1	VWFQ01000054.1	4225	8.75e-05	TRUE	TRUE	clstr_417	Bacteroides	Bacteroides ovatus	American	af	730	BPCFDB	c95_160	c85_51
GCA_008568815.1	VWFP01000058.1	4225	8.75e-05	TRUE	TRUE	clstr_417	Bacteroides	Bacteroides ovatus	American	af	730	BPCFDB	c95_160	c85_51
GCA_008568975.1	VWFE01000061.1	4258	0.000119496	FALSE	TRUE	clstr_417	Bacteroides	Bacteroides ovatus	American	af	730	BPCFDB	c95_160	c85_51
GCA_008569015.1	VWFD01000059.1	4312	0.000111501	FALSE	TRUE	clstr_417	Bacteroides	Bacteroides ovatus	American	af	730	BPCFDB	c95_160	c85_51
GCA_008569025.1	VWFB01000255.1	4225	0.000573682	TRUE	TRUE	clstr_417	Bacteroides	Bacteroides intestinalis	American	bf	730	BPCFDB	c95_160	c85_51
GCA_008569045.1	VWFA01000058.1	4225	0.000573682	TRUE	TRUE	clstr_417	Bacteroides	Bacteroides intestinalis	American	bf	730	BPCFDB	c95_160	c85_51
GCA_008569165.1	VWET01000039.1	4225	0.000614865	TRUE	TRUE	clstr_417	Bacteroides	Bacteroides fragilis	American	bf	730	BPCFDB	c95_160	c85_51
GCA_008569215.1	VWEP01000052.1	4225	0.000614865	TRUE	TRUE	clstr_417	Bacteroides	Bacteroides fragilis	American	av	730	BPCFDB	c95_160	c85_51
GCA_008569275.1	VWEQ01000074.1	4225	0.000336872	TRUE	TRUE	clstr_417	Bacteroides	Bacteroides fragilis	American	bf	730	BPCFDB	c95_160	c85_51
GCA_008569425.1	VWEG01000028.1	4225	0.000312573	TRUE	TRUE	clstr_417	Bacteroides	Bacteroides fragilis	American	am	730	BPCFDB	c95_160	c85_51
GCA_008569465.1	VWEF01000029.1	4225	0.000312573	TRUE	TRUE	clstr_417	Bacteroides	Bacteroides fragilis	American	am	730	BPCFDB	c95_160	c85_51
GCA_008569495.1	VWEE01000033.1	4225	0.000312573	TRUE	TRUE	clstr_417	Bacteroides	Bacteroides fragilis	American	am	730	BPCFDB	c95_160	c85_51
GCA_008569515.1	VWEC01000033.1	4225	0.000312573	TRUE	TRUE	clstr_417	Bacteroides	Bacteroides fragilis	American	am	730	BPCFDB	c95_160	c85_51
GCA_008569525.1	VWED01000028.1	4225	0.000312573	TRUE	TRUE	clstr_417	Bacteroides	Bacteroides fragilis	American	am	730	BPCFDB	c95_160	c85_51
GCA_008569535.1	VWEB01000028.1	4225	0.000312573	TRUE	TRUE	clstr_417	Bacteroides	Bacteroides fragilis	American	am	730	BPCFDB	c95_160	c85_51
GCA_008569575.1	VWEA01000023.1	4225	0.000312573	TRUE	TRUE	clstr_417	Bacteroides	Bacteroides fragilis	American	am	730	BPCFDB	c95_160	c85_51
GCA_008569595.1	VWDZ01000021.1	4225	0.000312573	TRUE	TRUE	clstr_417	Bacteroides	Bacteroides fragilis	American	am	730	BPCFDB	c95_160	c85_51
GCA_008569605.1	VWDX01000027.1	4225	0.000312573	TRUE	TRUE	clstr_417	Bacteroides	Bacteroides fragilis	American	am	730	BPCFDB	c95_160	c85_51
GCA_008569615.1	VWDW01000029.1	4225	0.000312573	TRUE	TRUE	clstr_417	Bacteroides	Bacteroides fragilis	American	am	730	BPCFDB	c95_160	c85_51
GCA_008569655.1	VWDY01000027.1	4225	0.000312573	TRUE	TRUE	clstr_417	Bacteroides	Bacteroides fragilis	American	am	730	BPCFDB	c95_160	c85_51
GCA_008569675.1	VWDV01000027.1	4302	0.000312573	TRUE	TRUE	clstr_417	Bacteroides	Bacteroides fragilis	American	am	730	BPCFDB	c95_160	c85_51
GCA_008569705.1	VWDT01000024.1	4225	0.000312573	TRUE	TRUE	clstr_417	Bacteroides	Bacteroides fragilis	American	am	730	BPCFDB	c95_160	c85_51
GCA_008569715.1	VWDR01000029.1	4225	0.000312573	TRUE	TRUE	clstr_417	Bacteroides	Bacteroides fragilis	American	am	730	BPCFDB	c95_160	c85_51
GCA_008569755.1	VWDS01000027.1	4225	0.000312573	TRUE	TRUE	clstr_417	Bacteroides	Bacteroides fragilis	American	am	730	BPCFDB	c95_160	c85_51
GCA_008569775.1	VWDQ01000031.1	4659	0.000328768	TRUE	TRUE	clstr_417	Bacteroides	Bacteroides fragilis	American	am	730	BPCFDB	c95_160	c85_51
GCA_008569785.1	VWDP01000046.1	4523	0.000312573	TRUE	TRUE	clstr_417	Bacteroides	Bacteroides fragilis	American	am	730	BPCFDB	c95_160	c85_51
GCA_008569795.1	VWDO01000031.1	4605	0.000312573	TRUE	TRUE	clstr_417	Bacteroides	Bacteroides fragilis	American	am	730	BPCFDB	c95_160	c85_51
GCA_008569805.1	VWDN01000026.1	4225	0.000312573	TRUE	TRUE	clstr_417	Bacteroides	Bacteroides fragilis	American	am	730	BPCFDB	c95_160	c85_51
GCA_008569815.1	VWDM01000029.1	4225	0.000312573	TRUE	TRUE	clstr_417	Bacteroides	Bacteroides fragilis	American	am	730	BPCFDB	c95_160	c85_51
GCA_008569875.1	VWDL01000027.1	4225	0.000312573	TRUE	TRUE	clstr_417	Bacteroides	Bacteroides fragilis	American	am	730	BPCFDB	c95_160	c85_51
GCA_008569885.1	VWDK01000036.1	4225	0.000312573	TRUE	TRUE	clstr_417	Bacteroides	Bacteroides fragilis	American	am	730	BPCFDB	c95_160	c85_51
GCA_008569905.1	VWDH01000102.1	4225	0.000312573	TRUE	TRUE	clstr_417	Bacteroides	Bacteroides fragilis	American	am	730	BPCFDB	c95_160	c85_51
GCA_008569915.1	VWDI01000043.1	4225	0.000312573	TRUE	TRUE	clstr_417	Bacteroides	Bacteroides fragilis	American	am	730	BPCFDB	c95_160	c85_51
GCA_008569925.1	VWDJ01000030.1	4225	0.000312573	TRUE	TRUE	clstr_417	Bacteroides	Bacteroides fragilis	American	am	730	BPCFDB	c95_160	c85_51
GCA_008569995.1	VWDE01000050.1	4225	0.000312573	TRUE	TRUE	clstr_417	Bacteroides	Bacteroides fragilis	American	am	730	BPCFDB	c95_160	c85_51
GCA_008570005.1	VWDC01000105.1	4258	0.00034498	FALSE	TRUE	clstr_417	Bacteroides	Bacteroides fragilis	American	am	730	BPCFDB	c95_160	c85_51
GCA_008570015.1	VWDD01000046.1	4225	0.000312573	TRUE	TRUE	clstr_417	Bacteroides	Bacteroides fragilis	American	am	730	BPCFDB	c95_160	c85_51
GCA_008570045.1	VWDF01000037.1	4225	0.000312573	TRUE	TRUE	clstr_417	Bacteroides	Bacteroides fragilis	American	am	730	BPCFDB	c95_160	c85_51
GCA_008570065.1	VWDB01000039.1	4258	0.00034498	FALSE	TRUE	clstr_417	Bacteroides	Bacteroides fragilis	American	am	730	BPCFDB	c95_160	c85_51
GCA_008570095.1	VWDA01000035.1	4258	0.00034498	FALSE	TRUE	clstr_417	Bacteroides	Bacteroides fragilis	American	am	730	BPCFDB	c95_160	c85_51
GCA_008570115.1	VWCZ01000049.1	4225	0.000312573	TRUE	TRUE	clstr_417	Bacteroides	Bacteroides fragilis	American	am	730	BPCFDB	c95_160	c85_51
GCA_008570125.1	VWCY01000033.1	4258	0.00034498	FALSE	TRUE	clstr_417	Bacteroides	Bacteroides fragilis	American	am	730	BPCFDB	c95_160	c85_51
GCA_008570135.1	VWCW01000036.1	4258	0.00034498	FALSE	TRUE	clstr_417	Bacteroides	Bacteroides fragilis	American	am	730	BPCFDB	c95_160	c85_51
GCA_008570175.1	VWCT01000077.1	4258	0.00034498	FALSE	TRUE	clstr_417	Bacteroides	Bacteroides fragilis	American	am	730	BPCFDB	c95_160	c85_51
GCA_008570185.1	VWCP01000039.1	4225	0.000312573	TRUE	TRUE	clstr_417	Bacteroides	Bacteroides fragilis	American	am	730	BPCFDB	c95_160	c85_51
GCA_008570215.1	VWCX01000068.1	4258	0.00034498	FALSE	TRUE	clstr_417	Bacteroides	Bacteroides fragilis	American	am	730	BPCFDB	c95_160	c85_51
GCA_008570225.1	VWCU01000036.1	4258	0.00034498	FALSE	TRUE	clstr_417	Bacteroides	Bacteroides fragilis	American	am	730	BPCFDB	c95_160	c85_51
GCA_008570235.1	VWCR01000142.1	4258	0.00034498	FALSE	TRUE	clstr_417	Bacteroides	Bacteroides fragilis	American	am	730	BPCFDB	c95_160	c85_51
GCA_008570245.1	VWCV01000036.1	4258	0.00034498	FALSE	TRUE	clstr_417	Bacteroides	Bacteroides fragilis	American	am	730	BPCFDB	c95_160	c85_51
GCA_008570275.1	VWCS01000108.1	4489	0.000409992	TRUE	TRUE	clstr_417	Bacteroides	Bacteroides fragilis	American	am	730	BPCFDB	c95_160	c85_51
GCA_008570315.1	VWCO01000068.1	4225	0.000312573	TRUE	TRUE	clstr_417	Bacteroides	Bacteroides fragilis	American	am	730	BPCFDB	c95_160	c85_51
GCA_008570325.1	VWCQ01000034.1	4258	0.00034498	FALSE	TRUE	clstr_417	Bacteroides	Bacteroides fragilis	American	am	730	BPCFDB	c95_160	c85_51
GCA_008570355.1	VWCN01000041.1	4258	0.00034498	FALSE	TRUE	clstr_417	Bacteroides	Bacteroides fragilis	American	am	730	BPCFDB	c95_160	c85_51
GCA_008570365.1	VWCM01000039.1	4225	0.000312573	TRUE	TRUE	clstr_417	Bacteroides	Bacteroides fragilis	American	am	730	BPCFDB	c95_160	c85_51
GCA_008570375.1	VWCL01000033.1	4258	0.00034498	FALSE	TRUE	clstr_417	Bacteroides	Bacteroides fragilis	American	am	730	BPCFDB	c95_160	c85_51
GCA_008570415.1	VWCK01000033.1	4258	0.00034498	FALSE	TRUE	clstr_417	Bacteroides	Bacteroides fragilis	American	am	730	BPCFDB	c95_160	c85_51
GCA_008570435.1	VWCJ01000040.1	4258	0.00034498	FALSE	TRUE	clstr_417	Bacteroides	Bacteroides fragilis	American	am	730	BPCFDB	c95_160	c85_51
GCA_008570445.1	VWCH01000058.1	4225	0.000312573	TRUE	TRUE	clstr_417	Bacteroides	Bacteroides fragilis	American	am	730	BPCFDB	c95_160	c85_51
GCA_008570475.1	VWCI01000035.1	4258	0.00034498	FALSE	TRUE	clstr_417	Bacteroides	Bacteroides fragilis	American	am	730	BPCFDB	c95_160	c85_51
GCA_008570485.1	VWCG01000036.1	4225	0.000312573	TRUE	TRUE	clstr_417	Bacteroides	Bacteroides fragilis	American	am	730	BPCFDB	c95_160	c85_51
GCA_008570495.1	VWCF01000035.1	4258	0.00034498	FALSE	TRUE	clstr_417	Bacteroides	Bacteroides fragilis	American	am	730	BPCFDB	c95_160	c85_51
GCA_008570535.1	VWCD01000032.1	4225	0.000312573	TRUE	TRUE	clstr_417	Bacteroides	Bacteroides fragilis	American	am	730	BPCFDB	c95_160	c85_51
GCA_008570545.1	VWCE01000035.1	4225	0.000312573	TRUE	TRUE	clstr_417	Bacteroides	Bacteroides fragilis	American	am	730	BPCFDB	c95_160	c85_51
GCA_008570565.1	VWCC01000042.1	4258	0.00034498	FALSE	TRUE	clstr_417	Bacteroides	Bacteroides fragilis	American	am	730	BPCFDB	c95_160	c85_51
GCA_008570585.1	VWCA01000032.1	4225	0.000312573	TRUE	TRUE	clstr_417	Bacteroides	Bacteroides fragilis	American	am	730	BPCFDB	c95_160	c85_51
GCA_008570605.1	VWCB01000038.1	4225	0.000312573	TRUE	TRUE	clstr_417	Bacteroides	Bacteroides fragilis	American	am	730	BPCFDB	c95_160	c85_51
GCA_008570635.1	VWBZ01000029.1	4489	0.000409992	TRUE	TRUE	clstr_417	Bacteroides	Bacteroides fragilis	American	am	730	BPCFDB	c95_160	c85_51
GCA_008570645.1	VWBY01000032.1	4225	0.000312573	TRUE	TRUE	clstr_417	Bacteroides	Bacteroides fragilis	American	am	730	BPCFDB	c95_160	c85_51
GCA_008570655.1	VWBX01000041.1	4258	0.00034498	FALSE	TRUE	clstr_417	Bacteroides	Bacteroides fragilis	American	am	730	BPCFDB	c95_160	c85_51
GCA_008570695.1	VWBW01000030.1	4258	0.00034498	FALSE	TRUE	clstr_417	Bacteroides	Bacteroides fragilis	American	am	730	BPCFDB	c95_160	c85_51
GCA_008570715.1	VWBV01000033.1	4225	0.000312573	TRUE	TRUE	clstr_417	Bacteroides	Bacteroides fragilis	American	am	730	BPCFDB	c95_160	c85_51
GCA_008570735.1	VWBU01000039.1	4225	0.000312573	TRUE	TRUE	clstr_417	Bacteroides	Bacteroides fragilis	American	am	730	BPCFDB	c95_160	c85_51
GCA_008570745.1	VWBT01000034.1	4225	0.000312573	TRUE	TRUE	clstr_417	Bacteroides	Bacteroides fragilis	American	am	730	BPCFDB	c95_160	c85_51
GCA_008570755.1	VWBS01000037.1	12807	0.000499815	TRUE	TRUE	clstr_417	Bacteroides	Bacteroides fragilis	American	am	730	BPCFDB	c95_160	c85_51
GCA_008570795.1	VWBR01000249.1	4225	0.000312573	TRUE	TRUE	clstr_417	Bacteroides	Bacteroides fragilis	American	am	730	BPCFDB	c95_160	c85_51
GCA_008570875.1	VWBN01000071.1	4225	8.75e-05	TRUE	TRUE	clstr_417	Bacteroides	Bacteroides fragilis	American	af	730	BPCFDB	c95_160	c85_51
GCA_008570905.1	VWBL01000053.1	4225	8.75e-05	TRUE	TRUE	clstr_417	Bacteroides	Bacteroides fragilis	American	af	730	BPCFDB	c95_160	c85_51
GCA_008570955.1	VWBJ01000089.1	4225	8.75e-05	TRUE	TRUE	clstr_417	Bacteroides	Bacteroides fragilis	American	af	730	BPCFDB	c95_160	c85_51
GCA_008570985.1	VWBG01000128.1	4229	0.000215742	TRUE	TRUE	clstr_417	Bacteroides	Bacteroides fragilis	American	af	730	BPCFDB	c95_160	c85_51
GCA_008571105.1	VWAZ01000070.1	4225	8.75e-05	TRUE	TRUE	clstr_417	Bacteroides	Bacteroides fragilis	American	af	730	BPCFDB	c95_160	c85_51
GCA_008571155.1	VWAW01000044.1	4225	8.75e-05	TRUE	TRUE	clstr_417	Bacteroides	Bacteroides fragilis	American	af	730	BPCFDB	c95_160	c85_51
GCA_008571165.1	VWAX01000062.1	4225	8.75e-05	TRUE	TRUE	clstr_417	Bacteroides	Bacteroides fragilis	American	af	730	BPCFDB	c95_160	c85_51
GCA_008571185.1	VWAT01000034.1	4225	8.75e-05	TRUE	TRUE	clstr_417	Bacteroides	Bacteroides fragilis	American	aa	730	BPCFDB	c95_160	c85_51
GCA_008571215.1	VWAU01000033.1	4225	8.75e-05	TRUE	TRUE	clstr_417	Bacteroides	Bacteroides fragilis	American	aa	730	BPCFDB	c95_160	c85_51
GCA_008571255.1	VWAP01000123.1	4203	8.75e-05	TRUE	TRUE	clstr_417	Bacteroides	Bacteroides finegoldii	American	bq	730	BPCFDB	c95_160	c85_51
GCA_008571275.1	VWAS01000035.1	4225	8.75e-05	TRUE	TRUE	clstr_417	Bacteroides	Bacteroides fragilis	American	aa	730	BPCFDB	c95_160	c85_51
GCA_008571285.1	VWAQ01000040.1	4225	8.75e-05	TRUE	TRUE	clstr_417	Bacteroides	Bacteroides fragilis	American	aa	730	BPCFDB	c95_160	c85_51
GCA_008571295.1	VWAR01000027.1	4225	8.75e-05	TRUE	TRUE	clstr_417	Bacteroides	Bacteroides fragilis	American	aa	730	BPCFDB	c95_160	c85_51
GCA_008571345.1	VWAN01000104.1	4225	8.75e-05	TRUE	TRUE	clstr_417	Bacteroides	Bacteroides finegoldii	American	bq	730	BPCFDB	c95_160	c85_51
GCA_008571365.1	VWAO01000091.1	4225	8.75e-05	TRUE	TRUE	clstr_417	Bacteroides	Bacteroides finegoldii	American	bq	730	BPCFDB	c95_160	c85_51
GCA_008571395.1	VWAM01000087.1	4225	8.75e-05	TRUE	TRUE	clstr_417	Bacteroides	Bacteroides finegoldii	American	bq	730	BPCFDB	c95_160	c85_51
GCA_008571435.1	VWAK01000090.1	4225	8.75e-05	TRUE	TRUE	clstr_417	Bacteroides	Bacteroides finegoldii	American	bq	730	BPCFDB	c95_160	c85_51
GCA_008571445.1	VWAI01000088.1	4189	8.75e-05	TRUE	TRUE	clstr_417	Bacteroides	Bacteroides finegoldii	American	bq	730	BPCFDB	c95_160	c85_51
GCA_008571465.1	VWAJ01000091.1	4225	8.75e-05	TRUE	TRUE	clstr_417	Bacteroides	Bacteroides finegoldii	American	bq	730	BPCFDB	c95_160	c85_51
GCA_008571475.1	VWAH01000088.1	4189	8.75e-05	TRUE	TRUE	clstr_417	Bacteroides	Bacteroides finegoldii	American	bq	730	BPCFDB	c95_160	c85_51
GCA_008571515.1	VWAG01000107.1	4225	8.75e-05	TRUE	TRUE	clstr_417	Bacteroides	Bacteroides finegoldii	American	bq	730	BPCFDB	c95_160	c85_51
GCA_008571525.1	VWAF01000088.1	4505	8.75e-05	TRUE	TRUE	clstr_417	Bacteroides	Bacteroides finegoldii	American	bq	730	BPCFDB	c95_160	c85_51
GCA_008571545.1	VWAC01000098.1	4225	8.75e-05	TRUE	TRUE	clstr_417	Bacteroides	Bacteroides faecis	American	bf	730	BPCFDB	c95_160	c85_51
GCA_008571565.1	VWAB01000135.1	4225	8.75e-05	TRUE	TRUE	clstr_417	Bacteroides	Bacteroides faecis	American	aa	730	BPCFDB	c95_160	c85_51
GCA_008571605.1	VVZY01000152.1	4225	8.75e-05	TRUE	TRUE	clstr_417	Bacteroides	Bacteroides eggerthii	American	bj	730	BPCFDB	c95_160	c85_51
GCA_008571615.1	VWAE01000160.1	3720	0.00299754	FALSE	TRUE	clstr_417	Bacteroides	Bacteroides faecis	American	cx	730	BPCFDB	c95_160	c85_51
GCA_008571625.1	VWAA01000147.1	4225	8.75e-05	TRUE	TRUE	clstr_417	Bacteroides	Bacteroides faecis	American	aa	730	BPCFDB	c95_160	c85_51
GCA_008571695.1	VVZX01000058.1	4225	8.75e-05	TRUE	TRUE	clstr_417	Bacteroides	Bacteroides eggerthii	American	bj	730	BPCFDB	c95_160	c85_51
GCA_008572075.1	VVZD01000103.1	4225	8.75e-05	TRUE	TRUE	clstr_417	Bacteroides	Bacteroides dorei	American	bq	730	BPCFDB	c95_160	c85_51
GCA_008572085.1	VVZC01000269.1	4226	0.000256017	TRUE	TRUE	clstr_417	Bacteroides	Bacteroides dorei	American	bq	730	BPCFDB	c95_160	c85_51
GCA_008572095.1	VVZE01000056.1	4225	0.00034498	TRUE	TRUE	clstr_417	Bacteroides	Bacteroides dorei	American	bq	730	BPCFDB	c95_160	c85_51
GCA_008572125.1	VVZB01000052.1	4692	0.000880953	FALSE	TRUE	clstr_417	Bacteroides	Bacteroides dorei	American	af	730	BPCFDB	c95_160	c85_51
GCA_008572145.1	VVZA01000058.1	4225	8.75e-05	TRUE	TRUE	clstr_417	Bacteroides	Bacteroides dorei	American	aa	730	BPCFDB	c95_160	c85_51
GCA_008572155.1	VVYZ01000061.1	4225	8.75e-05	TRUE	TRUE	clstr_417	Bacteroides	Bacteroides dorei	American	aa	730	BPCFDB	c95_160	c85_51
GCA_008572195.1	VVYX01000120.1	4225	0.000312573	TRUE	TRUE	clstr_417	Bacteroides	Bacteroides cellulosilyticus	American	bq	730	BPCFDB	c95_160	c85_51
GCA_008572205.1	VVYY01000054.1	4225	8.75e-05	TRUE	TRUE	clstr_417	Bacteroides	Bacteroides dorei	American	aa	730	BPCFDB	c95_160	c85_51
GCA_008572225.1	VVYW01000054.1	4225	8.75e-05	TRUE	TRUE	clstr_417	Bacteroides	Bacteroides cellulosilyticus	American	bk	730	BPCFDB	c95_160	c85_51
GCA_008572235.1	VVYV01000134.1	4567	0.000223789	TRUE	TRUE	clstr_417	Bacteroides	Bacteroides cellulosilyticus	American	af	730	BPCFDB	c95_160	c85_51
GCA_008572355.1	VVYP01000055.1	4519	8.75e-05	TRUE	TRUE	clstr_417	Bacteroides	Bacteroides caccae	American	cx	730	BPCFDB	c95_160	c85_51
GCA_008572365.1	VVYO01000053.1	4202	0.000296393	TRUE	TRUE	clstr_417	Bacteroides	Bacteroides caccae	American	bq	730	BPCFDB	c95_160	c85_51
GCA_008572405.1	VVYN01000064.1	4145	0.000434439	FALSE	TRUE	clstr_417	Bacteroides	Bacteroides caccae	American	bq	730	BPCFDB	c95_160	c85_51
GCA_008572425.1	VVYM01000041.1	4225	0.000296393	TRUE	TRUE	clstr_417	Bacteroides	Bacteroides caccae	American	bq	730	BPCFDB	c95_160	c85_51
GCA_008572445.1	VVYL01000045.1	4225	0.000296393	TRUE	TRUE	clstr_417	Bacteroides	Bacteroides caccae	American	bq	730	BPCFDB	c95_160	c85_51
GCA_008572485.1	VVYJ01000035.1	4225	8.75e-05	TRUE	TRUE	clstr_417	Bacteroides	Bacteroides caccae	American	bj	730	BPCFDB	c95_160	c85_51
GCA_008572505.1	VVYI01000066.1	4225	8.75e-05	TRUE	TRUE	clstr_417	Bacteroides	Bacteroides caccae	American	bj	730	BPCFDB	c95_160	c85_51
GCA_008572535.1	VVYH01000040.1	4225	8.75e-05	TRUE	TRUE	clstr_417	Bacteroides	Bacteroides caccae	American	af	730	BPCFDB	c95_160	c85_51
GCA_008572545.1	VVYG01000045.1	4225	8.75e-05	TRUE	TRUE	clstr_417	Bacteroides	Bacteroides caccae	American	af	730	BPCFDB	c95_160	c85_51
GCA_008572575.1	VVYF01000041.1	4225	8.75e-05	TRUE	TRUE	clstr_417	Bacteroides	Bacteroides caccae	American	af	730	BPCFDB	c95_160	c85_51
GCA_008572595.1	VVYE01000055.1	4147	0.0002077	FALSE	TRUE	clstr_417	Bacteroides	Bacteroides caccae	American	af	730	BPCFDB	c95_160	c85_51
GCA_008829705.1	VWFC01000076.1	4225	8.75e-05	TRUE	TRUE	clstr_417	Bacteroides	Bacteroides ovatus	American	aa	730	BPCFDB	c95_160	c85_51
GCA_009017515.1	WCZQ01000072.1	4225	0.000780658	TRUE	TRUE	clstr_417	Bacteroides	Bacteroides vulgatus	American	am	730	BPCFDB	c95_160	c85_51
GCA_009017525.1	WCZO01000077.1	4225	0.000780658	TRUE	TRUE	clstr_417	Bacteroides	Bacteroides vulgatus	American	am	730	BPCFDB	c95_160	c85_51
GCA_009017535.1	WCZR01000074.1	4225	0.000780658	TRUE	TRUE	clstr_417	Bacteroides	Bacteroides vulgatus	American	am	730	BPCFDB	c95_160	c85_51
GCA_009017545.1	WCZN01000087.1	4225	0.000780658	TRUE	TRUE	clstr_417	Bacteroides	Bacteroides vulgatus	American	am	730	BPCFDB	c95_160	c85_51
GCA_009017555.1	WCZP01000069.1	4225	0.000780658	TRUE	TRUE	clstr_417	Bacteroides	Bacteroides vulgatus	American	am	730	BPCFDB	c95_160	c85_51
GCA_009017615.1	WCZK01000062.1	4225	0.000780658	TRUE	TRUE	clstr_417	Bacteroides	Bacteroides vulgatus	American	am	730	BPCFDB	c95_160	c85_51
GCA_009017625.1	WCZM01000074.1	4225	0.000312573	TRUE	TRUE	clstr_417	Bacteroides	Bacteroides vulgatus	American	am	730	BPCFDB	c95_160	c85_51
GCA_009017635.1	WCZI01000086.1	4225	0.000780658	TRUE	TRUE	clstr_417	Bacteroides	Bacteroides vulgatus	American	am	730	BPCFDB	c95_160	c85_51
GCA_009017645.1	WCZJ01000074.1	4225	0.000780658	TRUE	TRUE	clstr_417	Bacteroides	Bacteroides vulgatus	American	am	730	BPCFDB	c95_160	c85_51
GCA_009017655.1	WCZL01000075.1	4225	0.000780658	TRUE	TRUE	clstr_417	Bacteroides	Bacteroides vulgatus	American	am	730	BPCFDB	c95_160	c85_51
GCA_009017715.1	WCZD01000074.1	4225	0.000780658	TRUE	TRUE	clstr_417	Bacteroides	Bacteroides vulgatus	American	am	730	BPCFDB	c95_160	c85_51
GCA_009017725.1	WCZG01000068.1	4225	0.000780658	TRUE	TRUE	clstr_417	Bacteroides	Bacteroides vulgatus	American	am	730	BPCFDB	c95_160	c85_51
GCA_009017735.1	WCZH01000075.1	4225	0.000780658	TRUE	TRUE	clstr_417	Bacteroides	Bacteroides vulgatus	American	am	730	BPCFDB	c95_160	c85_51
GCA_009017745.1	WCZF01000081.1	4225	0.000780658	TRUE	TRUE	clstr_417	Bacteroides	Bacteroides vulgatus	American	am	730	BPCFDB	c95_160	c85_51
GCA_009017755.1	WCZE01000074.1	4489	0.000780658	TRUE	TRUE	clstr_417	Bacteroides	Bacteroides vulgatus	American	am	730	BPCFDB	c95_160	c85_51
GCA_009017815.1	WCZC01000382.1	4225	0.000780658	TRUE	TRUE	clstr_417	Bacteroides	Bacteroides vulgatus	American	am	730	BPCFDB	c95_160	c85_51
GCA_009017825.1	WCZA01000102.1	4225	0.000780658	TRUE	TRUE	clstr_417	Bacteroides	Bacteroides vulgatus	American	am	730	BPCFDB	c95_160	c85_51
GCA_009017835.1	WCZB01000075.1	4225	0.000780658	TRUE	TRUE	clstr_417	Bacteroides	Bacteroides vulgatus	American	am	730	BPCFDB	c95_160	c85_51
GCA_009017845.1	WCYY01000075.1	4225	0.000780658	TRUE	TRUE	clstr_417	Bacteroides	Bacteroides vulgatus	American	am	730	BPCFDB	c95_160	c85_51
GCA_009017855.1	WCYZ01000068.1	3792	0.00391586	TRUE	TRUE	clstr_417	Bacteroides	Bacteroides vulgatus	American	am	730	BPCFDB	c95_160	c85_51
GCA_009017905.1	WCYX01000359.1	4225	0.000312573	TRUE	TRUE	clstr_417	Bacteroides	Bacteroides vulgatus	American	am	730	BPCFDB	c95_160	c85_51
GCA_009017925.1	WCYV01000074.1	4225	0.000780658	TRUE	TRUE	clstr_417	Bacteroides	Bacteroides vulgatus	American	am	730	BPCFDB	c95_160	c85_51
GCA_009017935.1	WCYW01000096.1	4225	0.000780658	TRUE	TRUE	clstr_417	Bacteroides	Bacteroides vulgatus	American	am	730	BPCFDB	c95_160	c85_51
GCA_009017945.1	WCYU01000069.1	4225	0.000780658	TRUE	TRUE	clstr_417	Bacteroides	Bacteroides vulgatus	American	am	730	BPCFDB	c95_160	c85_51
GCA_009017995.1	WCYR01000074.1	4225	0.000780658	TRUE	TRUE	clstr_417	Bacteroides	Bacteroides vulgatus	American	am	730	BPCFDB	c95_160	c85_51
GCA_009018005.1	WCYS01000070.1	4225	0.000780658	TRUE	TRUE	clstr_417	Bacteroides	Bacteroides vulgatus	American	am	730	BPCFDB	c95_160	c85_51
GCA_009018035.1	WCYQ01000066.1	4225	0.000780658	TRUE	TRUE	clstr_417	Bacteroides	Bacteroides vulgatus	American	am	730	BPCFDB	c95_160	c85_51
GCA_009018045.1	WCYT01000064.1	4225	0.000312573	TRUE	TRUE	clstr_417	Bacteroides	Bacteroides vulgatus	American	am	730	BPCFDB	c95_160	c85_51
GCA_009018065.1	WCYP01000079.1	4258	0.00034498	FALSE	TRUE	clstr_417	Bacteroides	Bacteroides vulgatus	American	am	730	BPCFDB	c95_160	c85_51
GCA_009018095.1	WCYO01000076.1	4258	0.00034498	FALSE	TRUE	clstr_417	Bacteroides	Bacteroides vulgatus	American	am	730	BPCFDB	c95_160	c85_51
GCA_009018105.1	WCYN01000080.1	4225	0.000312573	TRUE	TRUE	clstr_417	Bacteroides	Bacteroides vulgatus	American	am	730	BPCFDB	c95_160	c85_51
GCA_009018135.1	WCYM01000078.1	4536	0.000450758	TRUE	TRUE	clstr_417	Bacteroides	Bacteroides vulgatus	American	am	730	BPCFDB	c95_160	c85_51
GCA_009018145.1	WCYL01000078.1	4258	0.00034498	FALSE	TRUE	clstr_417	Bacteroides	Bacteroides vulgatus	American	am	730	BPCFDB	c95_160	c85_51
GCA_009018155.1	WCYK01000076.1	4225	0.000780658	TRUE	TRUE	clstr_417	Bacteroides	Bacteroides vulgatus	American	am	730	BPCFDB	c95_160	c85_51
GCA_009018195.1	WCYJ01000063.1	4225	0.000780658	TRUE	TRUE	clstr_417	Bacteroides	Bacteroides vulgatus	American	am	730	BPCFDB	c95_160	c85_51
GCA_009018215.1	WCYI01000068.1	4225	0.000780658	TRUE	TRUE	clstr_417	Bacteroides	Bacteroides vulgatus	American	am	730	BPCFDB	c95_160	c85_51
GCA_009018225.1	WCYH01000077.1	4225	0.000780658	TRUE	TRUE	clstr_417	Bacteroides	Bacteroides vulgatus	American	am	730	BPCFDB	c95_160	c85_51
GCA_009018235.1	WCYG01000279.1	4225	0.000312573	TRUE	TRUE	clstr_417	Bacteroides	Bacteroides vulgatus	American	am	730	BPCFDB	c95_160	c85_51
GCA_009018265.1	WCYF01000067.1	4225	0.000780658	TRUE	TRUE	clstr_417	Bacteroides	Bacteroides vulgatus	American	am	730	BPCFDB	c95_160	c85_51
GCA_009018285.1	WCYE01000068.1	4225	0.000780658	TRUE	TRUE	clstr_417	Bacteroides	Bacteroides vulgatus	American	am	730	BPCFDB	c95_160	c85_51
GCA_009018315.1	WCYD01000076.1	4225	0.000780658	TRUE	TRUE	clstr_417	Bacteroides	Bacteroides vulgatus	American	am	730	BPCFDB	c95_160	c85_51
GCA_009018325.1	WCYC01000065.1	4225	0.000780658	TRUE	TRUE	clstr_417	Bacteroides	Bacteroides vulgatus	American	am	730	BPCFDB	c95_160	c85_51
GCA_009018355.1	WCYB01000067.1	4225	0.000780658	TRUE	TRUE	clstr_417	Bacteroides	Bacteroides vulgatus	American	am	730	BPCFDB	c95_160	c85_51
GCA_009018365.1	WCYA01000070.1	4225	0.000780658	TRUE	TRUE	clstr_417	Bacteroides	Bacteroides vulgatus	American	am	730	BPCFDB	c95_160	c85_51
GCA_009018395.1	WCXY01000067.1	4225	0.000780658	TRUE	TRUE	clstr_417	Bacteroides	Bacteroides vulgatus	American	am	730	BPCFDB	c95_160	c85_51
GCA_009018415.1	WCXZ01000396.1	4225	0.000780658	TRUE	TRUE	clstr_417	Bacteroides	Bacteroides vulgatus	American	am	730	BPCFDB	c95_160	c85_51
GCA_009018425.1	WCXX01000063.1	4225	0.000780658	TRUE	TRUE	clstr_417	Bacteroides	Bacteroides vulgatus	American	am	730	BPCFDB	c95_160	c85_51
GCA_009018435.1	WCXW01000068.1	4225	0.000780658	TRUE	TRUE	clstr_417	Bacteroides	Bacteroides vulgatus	American	am	730	BPCFDB	c95_160	c85_51
GCA_009018465.1	WCXV01000065.1	4225	0.000780658	TRUE	TRUE	clstr_417	Bacteroides	Bacteroides vulgatus	American	am	730	BPCFDB	c95_160	c85_51
GCA_009018495.1	WCXU01000065.1	4225	0.000780658	TRUE	TRUE	clstr_417	Bacteroides	Bacteroides vulgatus	American	am	730	BPCFDB	c95_160	c85_51
GCA_009018505.1	WCXS01000068.1	4225	0.000780658	TRUE	TRUE	clstr_417	Bacteroides	Bacteroides vulgatus	American	am	730	BPCFDB	c95_160	c85_51
GCA_009018515.1	WCXT01000064.1	4225	0.000780658	TRUE	TRUE	clstr_417	Bacteroides	Bacteroides vulgatus	American	am	730	BPCFDB	c95_160	c85_51
GCA_009018555.1	WCXR01000065.1	4225	0.000780658	TRUE	TRUE	clstr_417	Bacteroides	Bacteroides vulgatus	American	am	730	BPCFDB	c95_160	c85_51
GCA_009018565.1	WCXQ01000063.1	4225	0.000780658	TRUE	TRUE	clstr_417	Bacteroides	Bacteroides vulgatus	American	am	730	BPCFDB	c95_160	c85_51
GCA_009018595.1	WCXN01000068.1	4225	0.000780658	TRUE	TRUE	clstr_417	Bacteroides	Bacteroides vulgatus	American	am	730	BPCFDB	c95_160	c85_51
GCA_009018605.1	WCXO01000070.1	4225	0.000780658	TRUE	TRUE	clstr_417	Bacteroides	Bacteroides vulgatus	American	am	730	BPCFDB	c95_160	c85_51
GCA_009018615.1	WCXP01000065.1	4225	0.000780658	TRUE	TRUE	clstr_417	Bacteroides	Bacteroides vulgatus	American	am	730	BPCFDB	c95_160	c85_51
GCA_009018655.1	WCXL01000071.1	4225	0.000780658	TRUE	TRUE	clstr_417	Bacteroides	Bacteroides vulgatus	American	am	730	BPCFDB	c95_160	c85_51
GCA_009018665.1	WCXM01000067.1	4225	0.000780658	TRUE	TRUE	clstr_417	Bacteroides	Bacteroides vulgatus	American	am	730	BPCFDB	c95_160	c85_51
GCA_009018695.1	WCXJ01000069.1	4225	0.000780658	TRUE	TRUE	clstr_417	Bacteroides	Bacteroides vulgatus	American	am	730	BPCFDB	c95_160	c85_51
GCA_009018705.1	WCXI01000063.1	4225	0.000780658	TRUE	TRUE	clstr_417	Bacteroides	Bacteroides vulgatus	American	am	730	BPCFDB	c95_160	c85_51
GCA_009018715.1	WCXK01000068.1	4495	0.00130562	FALSE	TRUE	clstr_417	Bacteroides	Bacteroides vulgatus	American	am	730	BPCFDB	c95_160	c85_51
GCA_009018765.1	WCXG01000070.1	4225	0.000780658	TRUE	TRUE	clstr_417	Bacteroides	Bacteroides vulgatus	American	am	730	BPCFDB	c95_160	c85_51
GCA_009018785.1	WCXE01000072.1	4225	0.000780658	TRUE	TRUE	clstr_417	Bacteroides	Bacteroides vulgatus	American	am	730	BPCFDB	c95_160	c85_51
GCA_009018815.1	WCXF01000066.1	4225	0.000312573	TRUE	TRUE	clstr_417	Bacteroides	Bacteroides vulgatus	American	am	730	BPCFDB	c95_160	c85_51
GCA_009018825.1	WCXD01000069.1	4225	0.000780658	TRUE	TRUE	clstr_417	Bacteroides	Bacteroides vulgatus	American	am	730	BPCFDB	c95_160	c85_51
GCA_009018855.1	WCXC01000067.1	4225	0.000780658	TRUE	TRUE	clstr_417	Bacteroides	Bacteroides vulgatus	American	am	730	BPCFDB	c95_160	c85_51
GCA_009018875.1	WCXB01000110.1	4225	8.75e-05	TRUE	TRUE	clstr_417	Bacteroides	Bacteroides vulgatus	American	af	730	BPCFDB	c95_160	c85_51
GCA_009018885.1	WCXA01000114.1	4225	8.75e-05	TRUE	TRUE	clstr_417	Bacteroides	Bacteroides vulgatus	American	af	730	BPCFDB	c95_160	c85_51
GCA_009018955.1	WCWW01000102.1	4225	8.75e-05	TRUE	TRUE	clstr_417	Bacteroides	Bacteroides vulgatus	American	aa	730	BPCFDB	c95_160	c85_51
GCA_009018975.1	WCWX01000106.1	4225	8.75e-05	TRUE	TRUE	clstr_417	Bacteroides	Bacteroides vulgatus	American	aa	730	BPCFDB	c95_160	c85_51
GCA_009018995.1	WCWU01000103.1	4225	0.00058191	TRUE	TRUE	clstr_417	Bacteroides	Bacteroides vulgatus	American	aa	730	BPCFDB	c95_160	c85_51
GCA_009019035.1	WCWT01000100.1	4225	8.75e-05	TRUE	TRUE	clstr_417	Bacteroides	Bacteroides vulgatus	American	aa	730	BPCFDB	c95_160	c85_51
GCA_009019055.1	WCWS01000055.1	4225	0.000847452	TRUE	TRUE	clstr_417	Bacteroides	Bacteroides uniformis	American	cx	730	BPCFDB	c95_160	c85_51
GCA_009019075.1	WCWQ01000058.1	4225	0.000847452	TRUE	TRUE	clstr_417	Bacteroides	Bacteroides uniformis	American	cx	730	BPCFDB	c95_160	c85_51
GCA_009019085.1	WCWP01000059.1	4225	0.000847452	TRUE	TRUE	clstr_417	Bacteroides	Bacteroides uniformis	American	cx	730	BPCFDB	c95_160	c85_51
GCA_009019105.1	WCWR01000063.1	4225	8.75e-05	TRUE	TRUE	clstr_417	Bacteroides	Bacteroides uniformis	American	cx	730	BPCFDB	c95_160	c85_51
GCA_009019135.1	WCWO01000055.1	4225	0.000847452	TRUE	TRUE	clstr_417	Bacteroides	Bacteroides uniformis	American	cx	730	BPCFDB	c95_160	c85_51
GCA_009019145.1	WCWN01000059.1	4225	0.000847452	TRUE	TRUE	clstr_417	Bacteroides	Bacteroides uniformis	American	cx	730	BPCFDB	c95_160	c85_51
GCA_009019335.1	WCWC01000190.1	4166	0.000353092	TRUE	TRUE	clstr_417	Bacteroides	Bacteroides uniformis	American	bq	730	BPCFDB	c95_160	c85_51
GCA_009019385.1	WCWA01000096.1	4225	8.75e-05	TRUE	TRUE	clstr_417	Bacteroides	Bacteroides uniformis	American	bq	730	BPCFDB	c95_160	c85_51
GCA_009019465.1	WCVV01000398.1	4202	8.75e-05	TRUE	TRUE	clstr_417	Bacteroides	Bacteroides uniformis	American	bq	730	BPCFDB	c95_160	c85_51
GCA_009019555.1	WCVS01000206.1	4202	0.00034498	TRUE	TRUE	clstr_417	Bacteroides	Bacteroides uniformis	American	bq	730	BPCFDB	c95_160	c85_51
GCA_009019615.1	WCVQ01000106.1	4202	8.75e-05	TRUE	TRUE	clstr_417	Bacteroides	Bacteroides uniformis	American	bq	730	BPCFDB	c95_160	c85_51
GCA_009019635.1	WCVP01000236.1	4202	0.000565458	TRUE	TRUE	clstr_417	Bacteroides	Bacteroides uniformis	American	bq	730	BPCFDB	c95_160	c85_51
GCA_009019685.1	WCVM01000220.1	4202	0.00034498	TRUE	TRUE	clstr_417	Bacteroides	Bacteroides uniformis	American	bq	730	BPCFDB	c95_160	c85_51
GCA_009019725.1	WCVK01000093.1	4225	8.75e-05	TRUE	TRUE	clstr_417	Bacteroides	Bacteroides uniformis	American	bq	730	BPCFDB	c95_160	c85_51
GCA_009019775.1	WCVI01000095.1	4189	8.75e-05	TRUE	TRUE	clstr_417	Bacteroides	Bacteroides uniformis	American	bq	730	BPCFDB	c95_160	c85_51
GCA_009019825.1	WCVF01000104.1	4202	0.00034498	TRUE	TRUE	clstr_417	Bacteroides	Bacteroides uniformis	American	bq	730	BPCFDB	c95_160	c85_51
GCA_009019885.1	WCVG01000105.1	4202	8.75e-05	TRUE	TRUE	clstr_417	Bacteroides	Bacteroides uniformis	American	bq	730	BPCFDB	c95_160	c85_51
GCA_009019945.1	WCUZ01000106.1	4438	0.00127124	FALSE	TRUE	clstr_417	Bacteroides	Bacteroides uniformis	American	bq	730	BPCFDB	c95_160	c85_51
GCA_009019985.1	WCUX01000091.1	4225	8.75e-05	TRUE	TRUE	clstr_417	Bacteroides	Bacteroides uniformis	American	bq	730	BPCFDB	c95_160	c85_51
GCA_009020115.1	WCUR01000138.1	4145	0.000223789	FALSE	TRUE	clstr_417	Bacteroides	Bacteroides uniformis	American	bj	730	BPCFDB	c95_160	c85_51
GCA_009020135.1	WCUP01000037.1	4225	8.75e-05	TRUE	TRUE	clstr_417	Bacteroides	Bacteroides uniformis	American	bj	730	BPCFDB	c95_160	c85_51
GCA_009020155.1	WCUN01000050.1	4225	8.75e-05	TRUE	TRUE	clstr_417	Bacteroides	Bacteroides uniformis	American	bf	730	BPCFDB	c95_160	c85_51
GCA_009020165.1	WCUQ01000028.1	4225	8.75e-05	TRUE	TRUE	clstr_417	Bacteroides	Bacteroides uniformis	American	bj	730	BPCFDB	c95_160	c85_51
GCA_009020175.1	WCUO01000046.1	4225	8.75e-05	TRUE	TRUE	clstr_417	Bacteroides	Bacteroides uniformis	American	bf	730	BPCFDB	c95_160	c85_51
GCA_009020215.1	WCUM01000054.1	4159	0.000143503	TRUE	TRUE	clstr_417	Bacteroides	Bacteroides uniformis	American	bf	730	BPCFDB	c95_160	c85_51
GCA_009020255.1	WCUK01000049.1	4225	8.75e-05	TRUE	TRUE	clstr_417	Bacteroides	Bacteroides uniformis	American	bf	730	BPCFDB	c95_160	c85_51
GCA_009020265.1	WCUJ01000048.1	4219	8.75e-05	TRUE	TRUE	clstr_417	Bacteroides	Bacteroides uniformis	American	bf	730	BPCFDB	c95_160	c85_51
GCA_009020275.1	WCUI01000067.1	4225	8.75e-05	TRUE	TRUE	clstr_417	Bacteroides	Bacteroides uniformis	American	bf	730	BPCFDB	c95_160	c85_51
GCA_009020315.1	WCUH01000047.1	4204	8.75e-05	TRUE	TRUE	clstr_417	Bacteroides	Bacteroides uniformis	American	bf	730	BPCFDB	c95_160	c85_51
GCA_009020325.1	WCUG01000060.1	4225	8.75e-05	TRUE	TRUE	clstr_417	Bacteroides	Bacteroides uniformis	American	bf	730	BPCFDB	c95_160	c85_51
GCA_009020355.1	WCUE01000057.1	4225	8.75e-05	TRUE	TRUE	clstr_417	Bacteroides	Bacteroides uniformis	American	bf	730	BPCFDB	c95_160	c85_51
GCA_009020365.1	WCUD01000153.1	4225	8.75e-05	TRUE	TRUE	clstr_417	Bacteroides	Bacteroides uniformis	American	bf	730	BPCFDB	c95_160	c85_51
GCA_009020375.1	WCUF01000048.1	4225	0.00034498	TRUE	TRUE	clstr_417	Bacteroides	Bacteroides uniformis	American	bf	730	BPCFDB	c95_160	c85_51
GCA_009020405.1	WCUC01000055.1	4225	0.00034498	TRUE	TRUE	clstr_417	Bacteroides	Bacteroides uniformis	American	bf	730	BPCFDB	c95_160	c85_51
GCA_009020445.1	WCTY01000084.1	4243	0.000631368	FALSE	TRUE	clstr_417	Bacteroides	Bacteroides uniformis	American	bf	730	BPCFDB	c95_160	c85_51
GCA_009020455.1	WCUA01000057.1	4258	0.000377453	FALSE	TRUE	clstr_417	Bacteroides	Bacteroides uniformis	American	bf	730	BPCFDB	c95_160	c85_51
GCA_009020465.1	WCTZ01000050.1	4225	0.00034498	TRUE	TRUE	clstr_417	Bacteroides	Bacteroides uniformis	American	bf	730	BPCFDB	c95_160	c85_51
GCA_009020475.1	WCTX01000054.1	4225	0.000614865	TRUE	TRUE	clstr_417	Bacteroides	Bacteroides uniformis	American	av	730	BPCFDB	c95_160	c85_51
GCA_009020535.1	WCTW01000056.1	4258	0.000647888	FALSE	TRUE	clstr_417	Bacteroides	Bacteroides uniformis	American	av	730	BPCFDB	c95_160	c85_51
GCA_009020545.1	WCTV01000052.1	4225	0.000614865	TRUE	TRUE	clstr_417	Bacteroides	Bacteroides uniformis	American	av	730	BPCFDB	c95_160	c85_51
GCA_009020575.1	WCTT01000056.1	4225	0.000614865	TRUE	TRUE	clstr_417	Bacteroides	Bacteroides uniformis	American	av	730	BPCFDB	c95_160	c85_51
GCA_009020605.1	WCTS01000061.1	4225	0.000614865	TRUE	TRUE	clstr_417	Bacteroides	Bacteroides uniformis	American	av	730	BPCFDB	c95_160	c85_51
GCA_009020775.1	WCTI01000055.1	4225	8.75e-05	TRUE	TRUE	clstr_417	Bacteroides	Bacteroides uniformis	American	af	730	BPCFDB	c95_160	c85_51
GCA_009020855.1	WCTG01000556.1	4225	0.000361208	TRUE	TRUE	clstr_417	Bacteroides	Bacteroides thetaiotaomicron	American	cx	730	BPCFDB	c95_160	c85_51
GCA_009020885.1	WCTE01000099.1	8451	0.00167981	FALSE	TRUE	clstr_417	Bacteroides	Bacteroides thetaiotaomicron	American	cx	730	BPCFDB	c95_160	c85_51
GCA_009020915.1	WCTD01000113.1	4225	0.000361208	TRUE	TRUE	clstr_417	Bacteroides	Bacteroides thetaiotaomicron	American	cx	730	BPCFDB	c95_160	c85_51
GCA_009020935.1	WCTB01000071.1	4225	0.000361208	TRUE	TRUE	clstr_417	Bacteroides	Bacteroides thetaiotaomicron	American	cx	730	BPCFDB	c95_160	c85_51
GCA_009020975.1	WCTA01000070.1	4225	0.000361208	TRUE	TRUE	clstr_417	Bacteroides	Bacteroides thetaiotaomicron	American	cx	730	BPCFDB	c95_160	c85_51
GCA_009020985.1	WCSZ01000074.1	4225	0.000361208	TRUE	TRUE	clstr_417	Bacteroides	Bacteroides thetaiotaomicron	American	cx	730	BPCFDB	c95_160	c85_51
GCA_009021015.1	WCSX01000285.1	4225	0.000361208	TRUE	TRUE	clstr_417	Bacteroides	Bacteroides thetaiotaomicron	American	cx	730	BPCFDB	c95_160	c85_51
GCA_009021025.1	WCSW01000074.1	4225	0.000361208	TRUE	TRUE	clstr_417	Bacteroides	Bacteroides thetaiotaomicron	American	cx	730	BPCFDB	c95_160	c85_51
GCA_009021045.1	WCSY01000075.1	4225	0.000361208	TRUE	TRUE	clstr_417	Bacteroides	Bacteroides thetaiotaomicron	American	cx	730	BPCFDB	c95_160	c85_51
GCA_009021075.1	WCST01000078.1	4225	0.000361208	TRUE	TRUE	clstr_417	Bacteroides	Bacteroides thetaiotaomicron	American	cx	730	BPCFDB	c95_160	c85_51
GCA_009021085.1	WCSV01000084.1	4225	0.000361208	TRUE	TRUE	clstr_417	Bacteroides	Bacteroides thetaiotaomicron	American	cx	730	BPCFDB	c95_160	c85_51
GCA_009021095.1	WCSU01000080.1	4225	0.000361208	TRUE	TRUE	clstr_417	Bacteroides	Bacteroides thetaiotaomicron	American	cx	730	BPCFDB	c95_160	c85_51
GCA_009021145.1	WCSR01000076.1	4288	0.000361208	TRUE	TRUE	clstr_417	Bacteroides	Bacteroides thetaiotaomicron	American	cx	730	BPCFDB	c95_160	c85_51
GCA_009021185.1	WCSP01000079.1	4225	0.000361208	TRUE	TRUE	clstr_417	Bacteroides	Bacteroides thetaiotaomicron	American	cx	730	BPCFDB	c95_160	c85_51
GCA_009021205.1	WCSQ01000071.1	4225	0.000361208	TRUE	TRUE	clstr_417	Bacteroides	Bacteroides thetaiotaomicron	American	cx	730	BPCFDB	c95_160	c85_51
GCA_009021235.1	WCSN01000176.1	4225	0.000361208	TRUE	TRUE	clstr_417	Bacteroides	Bacteroides thetaiotaomicron	American	cx	730	BPCFDB	c95_160	c85_51
GCA_009021255.1	WCSK01000098.1	4225	0.000361208	TRUE	TRUE	clstr_417	Bacteroides	Bacteroides thetaiotaomicron	American	cx	730	BPCFDB	c95_160	c85_51
GCA_009021315.1	WCSG01000094.1	4465	0.00249129	FALSE	TRUE	clstr_417	Bacteroides	Bacteroides thetaiotaomicron	American	cx	730	BPCFDB	c95_160	c85_51
GCA_009021325.1	WCSJ01000071.1	4225	0.000361208	TRUE	TRUE	clstr_417	Bacteroides	Bacteroides thetaiotaomicron	American	cx	730	BPCFDB	c95_160	c85_51
GCA_009021405.1	WCSE01000211.1	4202	0.00034498	TRUE	TRUE	clstr_417	Bacteroides	Bacteroides thetaiotaomicron	American	bq	730	BPCFDB	c95_160	c85_51
GCA_009021415.1	WCSD01000218.1	4202	0.00034498	TRUE	TRUE	clstr_417	Bacteroides	Bacteroides thetaiotaomicron	American	bq	730	BPCFDB	c95_160	c85_51
GCA_009021435.1	WCSC01000159.1	4202	0.00034498	TRUE	TRUE	clstr_417	Bacteroides	Bacteroides thetaiotaomicron	American	bq	730	BPCFDB	c95_160	c85_51
GCA_009021445.1	WCSB01000062.1	4225	0.00034498	TRUE	TRUE	clstr_417	Bacteroides	Bacteroides thetaiotaomicron	American	bq	730	BPCFDB	c95_160	c85_51
GCA_009021505.1	WCRY01000078.1	4225	8.75e-05	TRUE	TRUE	clstr_417	Bacteroides	Bacteroides thetaiotaomicron	American	bk	730	BPCFDB	c95_160	c85_51
GCA_009021515.1	WCSA01000046.1	4225	0.00034498	TRUE	TRUE	clstr_417	Bacteroides	Bacteroides thetaiotaomicron	American	bq	730	BPCFDB	c95_160	c85_51
GCA_009021595.1	WCRU01000045.1	4258	0.000647888	FALSE	TRUE	clstr_417	Bacteroides	Bacteroides thetaiotaomicron	American	av	730	BPCFDB	c95_160	c85_51
GCA_009021605.1	WCRV01000039.1	4225	0.000614865	TRUE	TRUE	clstr_417	Bacteroides	Bacteroides thetaiotaomicron	American	av	730	BPCFDB	c95_160	c85_51
GCA_009021635.1	WCRS01000039.1	4225	0.000614865	TRUE	TRUE	clstr_417	Bacteroides	Bacteroides thetaiotaomicron	American	av	730	BPCFDB	c95_160	c85_51
GCA_009021645.1	WCRT01000037.1	4225	0.000614865	TRUE	TRUE	clstr_417	Bacteroides	Bacteroides thetaiotaomicron	American	av	730	BPCFDB	c95_160	c85_51
GCA_009021665.1	WCRR01000039.1	4225	0.000614865	TRUE	TRUE	clstr_417	Bacteroides	Bacteroides thetaiotaomicron	American	av	730	BPCFDB	c95_160	c85_51
GCA_009021695.1	WCRP01000066.1	4225	8.75e-05	TRUE	TRUE	clstr_417	Bacteroides	Bacteroides thetaiotaomicron	American	af	730	BPCFDB	c95_160	c85_51
GCA_009021735.1	WCRN01000073.1	4225	8.75e-05	TRUE	TRUE	clstr_417	Bacteroides	Bacteroides thetaiotaomicron	American	af	730	BPCFDB	c95_160	c85_51
GCA_009021745.1	WCRO01000073.1	4225	8.75e-05	TRUE	TRUE	clstr_417	Bacteroides	Bacteroides thetaiotaomicron	American	af	730	BPCFDB	c95_160	c85_51
GCA_009021775.1	WCRM01000071.1	4225	8.75e-05	TRUE	TRUE	clstr_417	Bacteroides	Bacteroides thetaiotaomicron	American	af	730	BPCFDB	c95_160	c85_51
GCA_009021785.1	WCRK01000072.1	4225	8.75e-05	TRUE	TRUE	clstr_417	Bacteroides	Bacteroides thetaiotaomicron	American	af	730	BPCFDB	c95_160	c85_51
GCA_009021805.1	WCRL01000069.1	4225	8.75e-05	TRUE	TRUE	clstr_417	Bacteroides	Bacteroides thetaiotaomicron	American	af	730	BPCFDB	c95_160	c85_51
GCA_009021835.1	WCRJ01000070.1	4225	8.75e-05	TRUE	TRUE	clstr_417	Bacteroides	Bacteroides thetaiotaomicron	American	af	730	BPCFDB	c95_160	c85_51
GCA_009021845.1	WCRI01000070.1	4225	8.75e-05	TRUE	TRUE	clstr_417	Bacteroides	Bacteroides thetaiotaomicron	American	af	730	BPCFDB	c95_160	c85_51
GCA_009021875.1	WCRG01000068.1	4225	8.75e-05	TRUE	TRUE	clstr_417	Bacteroides	Bacteroides thetaiotaomicron	American	af	730	BPCFDB	c95_160	c85_51
GCA_009021885.1	WCRH01000066.1	4225	8.75e-05	TRUE	TRUE	clstr_417	Bacteroides	Bacteroides thetaiotaomicron	American	af	730	BPCFDB	c95_160	c85_51
GCA_009021905.1	WCRF01000071.1	4225	8.75e-05	TRUE	TRUE	clstr_417	Bacteroides	Bacteroides thetaiotaomicron	American	af	730	BPCFDB	c95_160	c85_51
GCA_009021935.1	WCRE01000071.1	4225	8.75e-05	TRUE	TRUE	clstr_417	Bacteroides	Bacteroides thetaiotaomicron	American	af	730	BPCFDB	c95_160	c85_51
GCA_009021955.1	WCRD01000065.1	4225	8.75e-05	TRUE	TRUE	clstr_417	Bacteroides	Bacteroides thetaiotaomicron	American	af	730	BPCFDB	c95_160	c85_51
GCA_009021975.1	WCRB01000065.1	4225	8.75e-05	TRUE	TRUE	clstr_417	Bacteroides	Bacteroides thetaiotaomicron	American	af	730	BPCFDB	c95_160	c85_51
GCA_009021985.1	WCRC01000071.1	4225	8.75e-05	TRUE	TRUE	clstr_417	Bacteroides	Bacteroides thetaiotaomicron	American	af	730	BPCFDB	c95_160	c85_51
GCA_009022015.1	WCRA01000064.1	4225	8.75e-05	TRUE	TRUE	clstr_417	Bacteroides	Bacteroides thetaiotaomicron	American	af	730	BPCFDB	c95_160	c85_51
GCA_009022025.1	WCQZ01000070.1	4225	8.75e-05	TRUE	TRUE	clstr_417	Bacteroides	Bacteroides thetaiotaomicron	American	af	730	BPCFDB	c95_160	c85_51
GCA_009022075.1	WCQW01000074.1	4225	8.75e-05	TRUE	TRUE	clstr_417	Bacteroides	Bacteroides thetaiotaomicron	American	af	730	BPCFDB	c95_160	c85_51
GCA_009022085.1	WCQX01000071.1	4225	8.75e-05	TRUE	TRUE	clstr_417	Bacteroides	Bacteroides thetaiotaomicron	American	af	730	BPCFDB	c95_160	c85_51
GCA_009022125.1	WCQU01000075.1	4225	8.75e-05	TRUE	TRUE	clstr_417	Bacteroides	Bacteroides thetaiotaomicron	American	af	730	BPCFDB	c95_160	c85_51
GCA_009022145.1	WCQV01000062.1	4225	8.75e-05	TRUE	TRUE	clstr_417	Bacteroides	Bacteroides thetaiotaomicron	American	af	730	BPCFDB	c95_160	c85_51
GCA_009022165.1	WCQS01000077.1	4225	8.75e-05	TRUE	TRUE	clstr_417	Bacteroides	Bacteroides thetaiotaomicron	American	af	730	BPCFDB	c95_160	c85_51
GCA_009022195.1	WCQR01000066.1	4225	8.75e-05	TRUE	TRUE	clstr_417	Bacteroides	Bacteroides thetaiotaomicron	American	af	730	BPCFDB	c95_160	c85_51
GCA_009022215.1	WCQQ01000068.1	4225	8.75e-05	TRUE	TRUE	clstr_417	Bacteroides	Bacteroides thetaiotaomicron	American	af	730	BPCFDB	c95_160	c85_51
GCA_009022255.1	WCQO01000071.1	4225	8.75e-05	TRUE	TRUE	clstr_417	Bacteroides	Bacteroides thetaiotaomicron	American	af	730	BPCFDB	c95_160	c85_51
GCA_009022265.1	WCQM01000071.1	4225	8.75e-05	TRUE	TRUE	clstr_417	Bacteroides	Bacteroides thetaiotaomicron	American	af	730	BPCFDB	c95_160	c85_51
GCA_009022275.1	WCQN01000073.1	4225	8.75e-05	TRUE	TRUE	clstr_417	Bacteroides	Bacteroides thetaiotaomicron	American	af	730	BPCFDB	c95_160	c85_51
GCA_009022315.1	WCQL01000069.1	4225	8.75e-05	TRUE	TRUE	clstr_417	Bacteroides	Bacteroides thetaiotaomicron	American	af	730	BPCFDB	c95_160	c85_51
GCA_009022335.1	WCQH01000073.1	4225	8.75e-05	TRUE	TRUE	clstr_417	Bacteroides	Bacteroides thetaiotaomicron	American	af	730	BPCFDB	c95_160	c85_51
GCA_009022345.1	WCQK01000072.1	4225	8.75e-05	TRUE	TRUE	clstr_417	Bacteroides	Bacteroides thetaiotaomicron	American	af	730	BPCFDB	c95_160	c85_51
GCA_009022365.1	WCQJ01000077.1	4225	8.75e-05	TRUE	TRUE	clstr_417	Bacteroides	Bacteroides thetaiotaomicron	American	af	730	BPCFDB	c95_160	c85_51
GCA_009022385.1	WCQG01000077.1	4225	8.75e-05	TRUE	TRUE	clstr_417	Bacteroides	Bacteroides thetaiotaomicron	American	af	730	BPCFDB	c95_160	c85_51
GCA_009022405.1	WCQI01000079.1	4225	8.75e-05	TRUE	TRUE	clstr_417	Bacteroides	Bacteroides thetaiotaomicron	American	af	730	BPCFDB	c95_160	c85_51
GCA_009022435.1	WCQE01000080.1	4225	8.75e-05	TRUE	TRUE	clstr_417	Bacteroides	Bacteroides thetaiotaomicron	American	af	730	BPCFDB	c95_160	c85_51
GCA_009022475.1	WCQD01000081.1	4225	8.75e-05	TRUE	TRUE	clstr_417	Bacteroides	Bacteroides thetaiotaomicron	American	af	730	BPCFDB	c95_160	c85_51
GCA_009022515.1	WCQA01000076.1	4225	8.75e-05	TRUE	TRUE	clstr_417	Bacteroides	Bacteroides thetaiotaomicron	American	af	730	BPCFDB	c95_160	c85_51
GCA_009022575.1	WCPY01000074.1	4225	8.75e-05	TRUE	TRUE	clstr_417	Bacteroides	Bacteroides thetaiotaomicron	American	af	730	BPCFDB	c95_160	c85_51
GCA_009022595.1	WCPX01000078.1	4225	8.75e-05	TRUE	TRUE	clstr_417	Bacteroides	Bacteroides thetaiotaomicron	American	af	730	BPCFDB	c95_160	c85_51
GCA_009022605.1	WCPW01000077.1	4225	8.75e-05	TRUE	TRUE	clstr_417	Bacteroides	Bacteroides thetaiotaomicron	American	af	730	BPCFDB	c95_160	c85_51
GCA_009022625.1	WCPV01000077.1	4225	8.75e-05	TRUE	TRUE	clstr_417	Bacteroides	Bacteroides thetaiotaomicron	American	af	730	BPCFDB	c95_160	c85_51
GCA_009022655.1	WCPU01000072.1	4225	8.75e-05	TRUE	TRUE	clstr_417	Bacteroides	Bacteroides thetaiotaomicron	American	af	730	BPCFDB	c95_160	c85_51
GCA_009022665.1	WCPT01000072.1	4225	8.75e-05	TRUE	TRUE	clstr_417	Bacteroides	Bacteroides thetaiotaomicron	American	af	730	BPCFDB	c95_160	c85_51
GCA_009022695.1	WCPQ01000076.1	4225	8.75e-05	TRUE	TRUE	clstr_417	Bacteroides	Bacteroides thetaiotaomicron	American	af	730	BPCFDB	c95_160	c85_51
GCA_009022715.1	WCPS01000077.1	4225	8.75e-05	TRUE	TRUE	clstr_417	Bacteroides	Bacteroides thetaiotaomicron	American	af	730	BPCFDB	c95_160	c85_51
GCA_009022755.1	WCPP01000097.1	4225	8.75e-05	TRUE	TRUE	clstr_417	Bacteroides	Bacteroides thetaiotaomicron	American	af	730	BPCFDB	c95_160	c85_51
GCA_009022765.1	WCPO01000074.1	4225	8.75e-05	TRUE	TRUE	clstr_417	Bacteroides	Bacteroides thetaiotaomicron	American	af	730	BPCFDB	c95_160	c85_51
GCA_009022795.1	WCPN01000075.1	4225	8.75e-05	TRUE	TRUE	clstr_417	Bacteroides	Bacteroides thetaiotaomicron	American	af	730	BPCFDB	c95_160	c85_51
GCA_009022805.1	WCPM01000078.1	4309	8.75e-05	TRUE	TRUE	clstr_417	Bacteroides	Bacteroides thetaiotaomicron	American	af	730	BPCFDB	c95_160	c85_51
GCA_009022815.1	WCPL01000161.1	4225	8.75e-05	TRUE	TRUE	clstr_417	Bacteroides	Bacteroides thetaiotaomicron	American	af	730	BPCFDB	c95_160	c85_51
GCA_009022865.1	WCPJ01000074.1	4225	8.75e-05	TRUE	TRUE	clstr_417	Bacteroides	Bacteroides thetaiotaomicron	American	af	730	BPCFDB	c95_160	c85_51
GCA_009022965.1	WCPE01000072.1	4225	8.75e-05	TRUE	TRUE	clstr_417	Bacteroides	Bacteroides thetaiotaomicron	American	af	730	BPCFDB	c95_160	c85_51
GCA_009023035.1	WCPA01000090.1	4225	8.75e-05	TRUE	TRUE	clstr_417	Bacteroides	Bacteroides thetaiotaomicron	American	af	730	BPCFDB	c95_160	c85_51
GCA_009023055.1	WCOZ01000067.1	4225	8.75e-05	TRUE	TRUE	clstr_417	Bacteroides	Bacteroides thetaiotaomicron	American	af	730	BPCFDB	c95_160	c85_51
GCA_009023065.1	WCOY01000078.1	4225	8.75e-05	TRUE	TRUE	clstr_417	Bacteroides	Bacteroides thetaiotaomicron	American	af	730	BPCFDB	c95_160	c85_51
GCA_009023085.1	WCOW01000081.1	4225	8.75e-05	TRUE	TRUE	clstr_417	Bacteroides	Bacteroides thetaiotaomicron	American	af	730	BPCFDB	c95_160	c85_51
GCA_009023095.1	WCOU01000065.1	4225	8.75e-05	TRUE	TRUE	clstr_417	Bacteroides	Bacteroides thetaiotaomicron	American	af	730	BPCFDB	c95_160	c85_51
GCA_009023135.1	WCOT01000067.1	4225	8.75e-05	TRUE	TRUE	clstr_417	Bacteroides	Bacteroides thetaiotaomicron	American	af	730	BPCFDB	c95_160	c85_51
GCA_009023165.1	WCOV01000071.1	4225	8.75e-05	TRUE	TRUE	clstr_417	Bacteroides	Bacteroides thetaiotaomicron	American	af	730	BPCFDB	c95_160	c85_51
GCA_009023185.1	WCOX01000069.1	4225	8.75e-05	TRUE	TRUE	clstr_417	Bacteroides	Bacteroides thetaiotaomicron	American	af	730	BPCFDB	c95_160	c85_51
GCA_009023235.1	WCOR01000068.1	4225	8.75e-05	TRUE	TRUE	clstr_417	Bacteroides	Bacteroides thetaiotaomicron	American	af	730	BPCFDB	c95_160	c85_51
GCA_009023255.1	WCOQ01000072.1	4225	8.75e-05	TRUE	TRUE	clstr_417	Bacteroides	Bacteroides thetaiotaomicron	American	af	730	BPCFDB	c95_160	c85_51
GCA_009023265.1	WCOP01000069.1	4225	8.75e-05	TRUE	TRUE	clstr_417	Bacteroides	Bacteroides thetaiotaomicron	American	af	730	BPCFDB	c95_160	c85_51
GCA_009023275.1	WCON01000071.1	4225	8.75e-05	TRUE	TRUE	clstr_417	Bacteroides	Bacteroides thetaiotaomicron	American	af	730	BPCFDB	c95_160	c85_51
GCA_009023285.1	WCOM01000077.1	4225	8.75e-05	TRUE	TRUE	clstr_417	Bacteroides	Bacteroides thetaiotaomicron	American	af	730	BPCFDB	c95_160	c85_51
GCA_009023315.1	WCOO01000079.1	4225	8.75e-05	TRUE	TRUE	clstr_417	Bacteroides	Bacteroides thetaiotaomicron	American	af	730	BPCFDB	c95_160	c85_51
GCA_009023355.1	WCOL01000065.1	4225	8.75e-05	TRUE	TRUE	clstr_417	Bacteroides	Bacteroides thetaiotaomicron	American	af	730	BPCFDB	c95_160	c85_51
GCA_009023365.1	WCOH01000067.1	4225	8.75e-05	TRUE	TRUE	clstr_417	Bacteroides	Bacteroides thetaiotaomicron	American	af	730	BPCFDB	c95_160	c85_51
GCA_009023385.1	WCOJ01000065.1	4225	8.75e-05	TRUE	TRUE	clstr_417	Bacteroides	Bacteroides thetaiotaomicron	American	af	730	BPCFDB	c95_160	c85_51
GCA_009023455.1	WCOF01000064.1	4225	8.75e-05	TRUE	TRUE	clstr_417	Bacteroides	Bacteroides thetaiotaomicron	American	af	730	BPCFDB	c95_160	c85_51
GCA_009023475.1	WCOE01000060.1	4225	8.75e-05	TRUE	TRUE	clstr_417	Bacteroides	Bacteroides thetaiotaomicron	American	af	730	BPCFDB	c95_160	c85_51
GCA_009023485.1	WCOG01000078.1	4225	8.75e-05	TRUE	TRUE	clstr_417	Bacteroides	Bacteroides thetaiotaomicron	American	af	730	BPCFDB	c95_160	c85_51
GCA_009023495.1	WCOC01000067.1	4225	8.75e-05	TRUE	TRUE	clstr_417	Bacteroides	Bacteroides thetaiotaomicron	American	af	730	BPCFDB	c95_160	c85_51
GCA_009023555.1	WCOA01000063.1	4225	8.75e-05	TRUE	TRUE	clstr_417	Bacteroides	Bacteroides thetaiotaomicron	American	af	730	BPCFDB	c95_160	c85_51
GCA_009023565.1	WCOB01000070.1	4225	8.75e-05	TRUE	TRUE	clstr_417	Bacteroides	Bacteroides thetaiotaomicron	American	af	730	BPCFDB	c95_160	c85_51
GCA_009023595.1	WCNX01000071.1	4225	8.75e-05	TRUE	TRUE	clstr_417	Bacteroides	Bacteroides thetaiotaomicron	American	af	730	BPCFDB	c95_160	c85_51
GCA_009023605.1	WCNW01000066.1	4225	8.75e-05	TRUE	TRUE	clstr_417	Bacteroides	Bacteroides thetaiotaomicron	American	af	730	BPCFDB	c95_160	c85_51
GCA_009023615.1	WCNZ01000068.1	4225	8.75e-05	TRUE	TRUE	clstr_417	Bacteroides	Bacteroides thetaiotaomicron	American	af	730	BPCFDB	c95_160	c85_51
GCA_009023695.1	WCNS01000073.1	4225	8.75e-05	TRUE	TRUE	clstr_417	Bacteroides	Bacteroides thetaiotaomicron	American	af	730	BPCFDB	c95_160	c85_51
GCA_009023715.1	WCNQ01000071.1	4225	8.75e-05	TRUE	TRUE	clstr_417	Bacteroides	Bacteroides thetaiotaomicron	American	af	730	BPCFDB	c95_160	c85_51
GCA_009023745.1	WCNR01000068.1	4225	8.75e-05	TRUE	TRUE	clstr_417	Bacteroides	Bacteroides thetaiotaomicron	American	af	730	BPCFDB	c95_160	c85_51
GCA_009023765.1	WCNP01000073.1	4225	8.75e-05	TRUE	TRUE	clstr_417	Bacteroides	Bacteroides thetaiotaomicron	American	af	730	BPCFDB	c95_160	c85_51
GCA_009023805.1	WCNN01000066.1	4225	8.75e-05	TRUE	TRUE	clstr_417	Bacteroides	Bacteroides thetaiotaomicron	American	af	730	BPCFDB	c95_160	c85_51
GCA_009023855.1	WCNL01000065.1	4225	8.75e-05	TRUE	TRUE	clstr_417	Bacteroides	Bacteroides thetaiotaomicron	American	af	730	BPCFDB	c95_160	c85_51
GCA_009023895.1	WCNI01000072.1	4225	8.75e-05	TRUE	TRUE	clstr_417	Bacteroides	Bacteroides thetaiotaomicron	American	af	730	BPCFDB	c95_160	c85_51
GCA_009023915.1	WCNH01000066.1	4225	8.75e-05	TRUE	TRUE	clstr_417	Bacteroides	Bacteroides thetaiotaomicron	American	af	730	BPCFDB	c95_160	c85_51
GCA_009023935.1	WCNJ01000066.1	4225	8.75e-05	TRUE	TRUE	clstr_417	Bacteroides	Bacteroides thetaiotaomicron	American	af	730	BPCFDB	c95_160	c85_51
GCA_009024015.1	WCNY01000054.1	4225	8.75e-05	TRUE	TRUE	clstr_417	Bacteroides	Bacteroides thetaiotaomicron	American	af	730	BPCFDB	c95_160	c85_51
GCA_009024025.1	WCNC01000069.1	4225	8.75e-05	TRUE	TRUE	clstr_417	Bacteroides	Bacteroides thetaiotaomicron	American	af	730	BPCFDB	c95_160	c85_51
GCA_009024065.1	WCNB01000071.1	4225	8.75e-05	TRUE	TRUE	clstr_417	Bacteroides	Bacteroides thetaiotaomicron	American	af	730	BPCFDB	c95_160	c85_51
GCA_009024155.1	WCMZ01000066.1	4225	8.75e-05	TRUE	TRUE	clstr_417	Bacteroides	Bacteroides thetaiotaomicron	American	af	730	BPCFDB	c95_160	c85_51
GCA_009024275.1	WCMS01000105.1	4225	8.75e-05	TRUE	TRUE	clstr_417	Bacteroides	Bacteroides thetaiotaomicron	American	af	730	BPCFDB	c95_160	c85_51
GCA_009024295.1	WCMN01000085.1	4225	8.75e-05	TRUE	TRUE	clstr_417	Bacteroides	Bacteroides thetaiotaomicron	American	af	730	BPCFDB	c95_160	c85_51
GCA_009024305.1	WCMQ01000157.1	5399	8.75e-05	TRUE	TRUE	clstr_417	Bacteroides	Bacteroides thetaiotaomicron	American	af	730	BPCFDB	c95_160	c85_51
GCA_009024395.1	WCMK01000092.1	5830	0.00245438	TRUE	TRUE	clstr_417	Bacteroides	Bacteroides thetaiotaomicron	American	af	730	BPCFDB	c95_160	c85_51
GCA_009024435.1	WCMH01000098.1	4225	8.75e-05	TRUE	TRUE	clstr_417	Bacteroides	Bacteroides thetaiotaomicron	American	af	730	BPCFDB	c95_160	c85_51
GCA_009024455.1	WCMI01000194.1	4225	8.75e-05	TRUE	TRUE	clstr_417	Bacteroides	Bacteroides thetaiotaomicron	American	af	730	BPCFDB	c95_160	c85_51
GCA_009024475.1	WCMG01000163.1	4225	8.75e-05	TRUE	TRUE	clstr_417	Bacteroides	Bacteroides thetaiotaomicron	American	af	730	BPCFDB	c95_160	c85_51
GCA_009024485.1	WCMD01000092.1	4225	8.75e-05	TRUE	TRUE	clstr_417	Bacteroides	Bacteroides thetaiotaomicron	American	af	730	BPCFDB	c95_160	c85_51
GCA_009024555.1	WCMA01000105.1	4174	8.75e-05	TRUE	TRUE	clstr_417	Bacteroides	Bacteroides thetaiotaomicron	American	af	730	BPCFDB	c95_160	c85_51
GCA_009024615.1	WCMP01000432.1	4225	8.75e-05	TRUE	TRUE	clstr_417	Bacteroides	Bacteroides thetaiotaomicron	American	af	730	BPCFDB	c95_160	c85_51
GCA_009024665.1	WCMF01000247.1	4225	8.75e-05	TRUE	TRUE	clstr_417	Bacteroides	Bacteroides thetaiotaomicron	American	af	730	BPCFDB	c95_160	c85_51
GCA_009024725.1	WCLV01000100.1	6289	0.00280829	TRUE	TRUE	clstr_417	Bacteroides	Bacteroides thetaiotaomicron	American	af	730	BPCFDB	c95_160	c85_51
GCA_009024815.1	WCLQ01000094.1	4154	0.000377453	FALSE	TRUE	clstr_417	Bacteroides	Bacteroides stercoris	American	cx	730	BPCFDB	c95_160	c85_51
GCA_009024865.1	WCLR01000101.1	4225	0.000312573	TRUE	TRUE	clstr_417	Bacteroides	Bacteroides stercoris	American	cx	730	BPCFDB	c95_160	c85_51
GCA_009025195.1	WCKY01000043.1	4238	0.000714137	FALSE	TRUE	clstr_417	Bacteroides	Bacteroides salyersiae	American	bq	730	BPCFDB	c95_160	c85_51
GCA_009025235.1	WCKW01000105.1	4202	0.00034498	TRUE	TRUE	clstr_417	Bacteroides	Bacteroides salyersiae	American	bq	730	BPCFDB	c95_160	c85_51
GCA_009025335.1	WCKN01000035.1	4225	0.000780658	TRUE	TRUE	clstr_417	Bacteroides	Bacteroides salyersiae	American	am	730	BPCFDB	c95_160	c85_51
GCA_009025615.1	WCKX01000088.1	4202	0.00034498	TRUE	TRUE	clstr_417	Bacteroides	Bacteroides salyersiae	American	bq	730	BPCFDB	c95_160	c85_51
GCA_009025795.1	WCKU01000181.1	4225	8.75e-05	TRUE	TRUE	clstr_417	Bacteroides	Bacteroides salyersiae	American	bk	730	BPCFDB	c95_160	c85_51
GCA_009076095.1	WDKZ01000010.1	4225	0.000312573	TRUE	TRUE	clstr_417	Bifidobacterium	Bifidobacterium adolescentis	American	bf	730	BPCFDB	c95_160	c85_51
GCA_009077185.1	WDLA01000008.1	4225	0.000312573	TRUE	TRUE	clstr_417	Bifidobacterium	Bifidobacterium adolescentis	American	bf	730	BPCFDB	c95_160	c85_51
GCA_009093475.1	WDHI01000012.1	4269	0.000409992	TRUE	TRUE	clstr_417	Bifidobacterium	Bifidobacterium adolescentis	American	am	730	BPCFDB	c95_160	c85_51
GCA_009093695.1	WDES01000123.1	4189	8.75e-05	TRUE	TRUE	clstr_417	Bacteroides	Bacteroides xylanisolvens	American	cx	730	BPCFDB	c95_160	c85_51
GCA_009093775.1	WDEO01000086.1	4225	0.00034498	TRUE	TRUE	clstr_417	Bacteroides	Bacteroides xylanisolvens	American	bq	730	BPCFDB	c95_160	c85_51
GCA_009093835.1	WDEQ01000245.1	4317	0.000458924	FALSE	TRUE	clstr_417	Bacteroides	Bacteroides xylanisolvens	American	bq	730	BPCFDB	c95_160	c85_51
GCA_009093945.1	WDEP01000161.1	4202	0.00034498	TRUE	TRUE	clstr_417	Bacteroides	Bacteroides xylanisolvens	American	bq	730	BPCFDB	c95_160	c85_51
GCA_009094745.1	WDGQ01000017.1	4225	8.75e-05	TRUE	TRUE	clstr_417	Bifidobacterium	Bifidobacterium adolescentis	American	aa	730	BPCFDB	c95_160	c85_51
GCA_009095545.1	WDEK01000142.1	4226	0.000256017	TRUE	TRUE	clstr_417	Bacteroides	Bacteroides xylanisolvens	American	bj	730	BPCFDB	c95_160	c85_51
GCA_009101505.1	WDCT01000298.1	4225	8.75e-05	TRUE	TRUE	clstr_417	Bacteroides	Bacteroides xylanisolvens	American	an	730	BPCFDB	c95_160	c85_51
GCA_009101535.1	WDCB01000144.1	4147	0.000191626	FALSE	TRUE	clstr_417	Bacteroides	Bacteroides xylanisolvens	American	aa	730	BPCFDB	c95_160	c85_51
GCA_009101555.1	WDDY01000152.1	4225	8.75e-05	TRUE	TRUE	clstr_417	Bacteroides	Bacteroides xylanisolvens	American	an	730	BPCFDB	c95_160	c85_51
GCA_009101565.1	WDEB01000151.1	4225	8.75e-05	TRUE	TRUE	clstr_417	Bacteroides	Bacteroides xylanisolvens	American	an	730	BPCFDB	c95_160	c85_51
GCA_009101615.1	WDEA01000206.1	4225	8.75e-05	TRUE	TRUE	clstr_417	Bacteroides	Bacteroides xylanisolvens	American	an	730	BPCFDB	c95_160	c85_51
GCA_009101625.1	WDDG01000314.1	4225	8.75e-05	TRUE	TRUE	clstr_417	Bacteroides	Bacteroides xylanisolvens	American	an	730	BPCFDB	c95_160	c85_51
GCA_009101635.1	WDDX01000155.1	4225	8.75e-05	TRUE	TRUE	clstr_417	Bacteroides	Bacteroides xylanisolvens	American	an	730	BPCFDB	c95_160	c85_51
GCA_009101645.1	WDDK01000407.1	4225	8.75e-05	TRUE	TRUE	clstr_417	Bacteroides	Bacteroides xylanisolvens	American	an	730	BPCFDB	c95_160	c85_51
GCA_009101665.1	WDDJ01000480.1	4225	8.75e-05	TRUE	TRUE	clstr_417	Bacteroides	Bacteroides xylanisolvens	American	an	730	BPCFDB	c95_160	c85_51
GCA_009101705.1	WDDI01000341.1	4258	0.000119496	FALSE	TRUE	clstr_417	Bacteroides	Bacteroides xylanisolvens	American	an	730	BPCFDB	c95_160	c85_51
GCA_009101785.1	WDCA01000144.1	4225	8.75e-05	TRUE	TRUE	clstr_417	Bacteroides	Bacteroides xylanisolvens	American	aa	730	BPCFDB	c95_160	c85_51
GCA_009101815.1	WDBZ01000106.1	4225	8.75e-05	TRUE	TRUE	clstr_417	Bacteroides	Bacteroides vulgatus	American	cx	730	BPCFDB	c95_160	c85_51
GCA_009101885.1	WDBF01000084.1	4225	0.00034498	TRUE	TRUE	clstr_417	Bacteroides	Bacteroides vulgatus	American	bq	730	BPCFDB	c95_160	c85_51
GCA_009101965.1	WDEI01000464.1	4226	0.000256017	TRUE	TRUE	clstr_417	Bacteroides	Bacteroides xylanisolvens	American	bj	730	BPCFDB	c95_160	c85_51
GCA_009102015.1	WDEG01000112.1	4259	0.00028831	FALSE	TRUE	clstr_417	Bacteroides	Bacteroides xylanisolvens	American	bj	730	BPCFDB	c95_160	c85_51
GCA_009102025.1	WDEF01000116.1	4225	8.75e-05	TRUE	TRUE	clstr_417	Bacteroides	Bacteroides xylanisolvens	American	bj	730	BPCFDB	c95_160	c85_51
GCA_009102045.1	WDEH01000115.1	4283	0.000312573	FALSE	TRUE	clstr_417	Bacteroides	Bacteroides xylanisolvens	American	bj	730	BPCFDB	c95_160	c85_51
GCA_009102075.1	WDEE01000125.1	4226	0.000256017	TRUE	TRUE	clstr_417	Bacteroides	Bacteroides xylanisolvens	American	bj	730	BPCFDB	c95_160	c85_51
GCA_009102085.1	WDED01000081.1	4225	8.75e-05	TRUE	TRUE	clstr_417	Bacteroides	Bacteroides xylanisolvens	American	ao	730	BPCFDB	c95_160	c85_51
GCA_009102105.1	WDEC01000159.1	4225	8.75e-05	TRUE	TRUE	clstr_417	Bacteroides	Bacteroides xylanisolvens	American	an	730	BPCFDB	c95_160	c85_51
GCA_009102135.1	WDDW01000167.1	4225	8.75e-05	TRUE	TRUE	clstr_417	Bacteroides	Bacteroides xylanisolvens	American	an	730	BPCFDB	c95_160	c85_51
GCA_009102145.1	WDDU01000242.1	4225	8.75e-05	TRUE	TRUE	clstr_417	Bacteroides	Bacteroides xylanisolvens	American	an	730	BPCFDB	c95_160	c85_51
GCA_009102165.1	WDDT01000237.1	4258	0.000119496	FALSE	TRUE	clstr_417	Bacteroides	Bacteroides xylanisolvens	American	an	730	BPCFDB	c95_160	c85_51
GCA_009102185.1	WDDV01000203.1	4225	8.75e-05	TRUE	TRUE	clstr_417	Bacteroides	Bacteroides xylanisolvens	American	an	730	BPCFDB	c95_160	c85_51
GCA_009102215.1	WDDS01000228.1	4225	8.75e-05	TRUE	TRUE	clstr_417	Bacteroides	Bacteroides xylanisolvens	American	an	730	BPCFDB	c95_160	c85_51
GCA_009102245.1	WDDP01000255.1	4258	0.000119496	FALSE	TRUE	clstr_417	Bacteroides	Bacteroides xylanisolvens	American	an	730	BPCFDB	c95_160	c85_51
GCA_009102265.1	WDDQ01000311.1	4225	8.75e-05	TRUE	TRUE	clstr_417	Bacteroides	Bacteroides xylanisolvens	American	an	730	BPCFDB	c95_160	c85_51
GCA_009102285.1	WDDO01000247.1	4225	8.75e-05	TRUE	TRUE	clstr_417	Bacteroides	Bacteroides xylanisolvens	American	an	730	BPCFDB	c95_160	c85_51
GCA_009102305.1	WDDM01000191.1	4225	8.75e-05	TRUE	TRUE	clstr_417	Bacteroides	Bacteroides xylanisolvens	American	an	730	BPCFDB	c95_160	c85_51
GCA_009102325.1	WDDN01000231.1	4225	8.75e-05	TRUE	TRUE	clstr_417	Bacteroides	Bacteroides xylanisolvens	American	an	730	BPCFDB	c95_160	c85_51
GCA_009102345.1	WDBC01000173.1	4225	8.75e-05	TRUE	TRUE	clstr_417	Bacteroides	Bacteroides vulgatus	American	bj	730	BPCFDB	c95_160	c85_51
GCA_009102375.1	WDDE01000404.1	4225	8.75e-05	TRUE	TRUE	clstr_417	Bacteroides	Bacteroides xylanisolvens	American	an	730	BPCFDB	c95_160	c85_51
GCA_009102385.1	WDDD01000304.1	4147	0.000199661	FALSE	TRUE	clstr_417	Bacteroides	Bacteroides xylanisolvens	American	an	730	BPCFDB	c95_160	c85_51
GCA_009102405.1	WDDC01000348.1	4225	8.75e-05	TRUE	TRUE	clstr_417	Bacteroides	Bacteroides xylanisolvens	American	an	730	BPCFDB	c95_160	c85_51
GCA_009102425.1	WDDB01000362.1	4225	8.75e-05	TRUE	TRUE	clstr_417	Bacteroides	Bacteroides xylanisolvens	American	an	730	BPCFDB	c95_160	c85_51
GCA_009102455.1	WDDA01000203.1	4225	8.75e-05	TRUE	TRUE	clstr_417	Bacteroides	Bacteroides xylanisolvens	American	an	730	BPCFDB	c95_160	c85_51
GCA_009102465.1	WDCZ01000172.1	4258	0.000119496	FALSE	TRUE	clstr_417	Bacteroides	Bacteroides xylanisolvens	American	an	730	BPCFDB	c95_160	c85_51
GCA_009102485.1	WDCX01000188.1	4382	0.000215742	FALSE	TRUE	clstr_417	Bacteroides	Bacteroides xylanisolvens	American	an	730	BPCFDB	c95_160	c85_51
GCA_009102575.1	WDCU01000343.1	4225	8.75e-05	TRUE	TRUE	clstr_417	Bacteroides	Bacteroides xylanisolvens	American	an	730	BPCFDB	c95_160	c85_51
GCA_009102605.1	WDCN01000078.1	4225	0.000312573	TRUE	TRUE	clstr_417	Bacteroides	Bacteroides xylanisolvens	American	am	730	BPCFDB	c95_160	c85_51
GCA_009102625.1	WDCP01000151.1	4258	0.000119496	FALSE	TRUE	clstr_417	Bacteroides	Bacteroides xylanisolvens	American	an	730	BPCFDB	c95_160	c85_51
GCA_009102665.1	WDCM01000083.1	4225	0.000312573	TRUE	TRUE	clstr_417	Bacteroides	Bacteroides xylanisolvens	American	am	730	BPCFDB	c95_160	c85_51
GCA_009102675.1	WDCJ01000084.1	4258	0.00034498	FALSE	TRUE	clstr_417	Bacteroides	Bacteroides xylanisolvens	American	am	730	BPCFDB	c95_160	c85_51
GCA_009102705.1	WDCK01000087.1	4225	0.000312573	TRUE	TRUE	clstr_417	Bacteroides	Bacteroides xylanisolvens	American	am	730	BPCFDB	c95_160	c85_51
GCA_009102725.1	WDCI01000103.1	4225	0.000312573	TRUE	TRUE	clstr_417	Bacteroides	Bacteroides xylanisolvens	American	am	730	BPCFDB	c95_160	c85_51
GCA_009102755.1	WDCG01000089.1	9486	0.00513004	FALSE	TRUE	clstr_417	Bacteroides	Bacteroides xylanisolvens	American	am	730	BPCFDB	c95_160	c85_51
GCA_009102765.1	WDCH01000092.1	17676	0.00351914	FALSE	TRUE	clstr_417	Bacteroides	Bacteroides xylanisolvens	American	am	730	BPCFDB	c95_160	c85_51
GCA_009102785.1	WDCF01000233.1	4225	8.75e-05	TRUE	TRUE	clstr_417	Bacteroides	Bacteroides xylanisolvens	American	af	730	BPCFDB	c95_160	c85_51
GCA_009102805.1	WDCE01000072.1	4225	8.75e-05	TRUE	TRUE	clstr_417	Bacteroides	Bacteroides xylanisolvens	American	af	730	BPCFDB	c95_160	c85_51
GCA_009102825.1	WDCD01000077.1	4225	8.75e-05	TRUE	TRUE	clstr_417	Bacteroides	Bacteroides xylanisolvens	American	af	730	BPCFDB	c95_160	c85_51
GCA_009102845.1	WDCC01000097.1	4225	8.75e-05	TRUE	TRUE	clstr_417	Bacteroides	Bacteroides xylanisolvens	American	af	730	BPCFDB	c95_160	c85_51
GCA_009103215.1	WDDL01000182.1	4225	8.75e-05	TRUE	TRUE	clstr_417	Bacteroides	Bacteroides xylanisolvens	American	an	730	BPCFDB	c95_160	c85_51
GCA_009107465.1	WCZX01000074.1	4225	0.000780658	TRUE	TRUE	clstr_417	Bacteroides	Bacteroides vulgatus	American	am	730	BPCFDB	c95_160	c85_51
GCA_009107475.1	WCZW01000073.1	6719	0.00218918	TRUE	TRUE	clstr_417	Bacteroides	Bacteroides vulgatus	American	am	730	BPCFDB	c95_160	c85_51
GCA_009107485.1	WDAS01000094.1	4225	0.000614865	TRUE	TRUE	clstr_417	Bacteroides	Bacteroides vulgatus	American	av	730	BPCFDB	c95_160	c85_51
GCA_009107495.1	WCZZ01000076.1	6715	0.000780658	TRUE	TRUE	clstr_417	Bacteroides	Bacteroides vulgatus	American	am	730	BPCFDB	c95_160	c85_51
GCA_009107545.1	WCZV01000073.1	4225	0.000780658	TRUE	TRUE	clstr_417	Bacteroides	Bacteroides vulgatus	American	am	730	BPCFDB	c95_160	c85_51
GCA_009107585.1	WDAO01000090.1	4225	0.000614865	TRUE	TRUE	clstr_417	Bacteroides	Bacteroides vulgatus	American	av	730	BPCFDB	c95_160	c85_51
GCA_009107625.1	WCZU01000082.1	4258	0.000814021	FALSE	TRUE	clstr_417	Bacteroides	Bacteroides vulgatus	American	am	730	BPCFDB	c95_160	c85_51
GCA_009107665.1	WCZT01000072.1	4225	0.000780658	TRUE	TRUE	clstr_417	Bacteroides	Bacteroides vulgatus	American	am	730	BPCFDB	c95_160	c85_51
GCA_009107685.1	WDBA01000121.1	4225	8.75e-05	TRUE	TRUE	clstr_417	Bacteroides	Bacteroides vulgatus	American	bj	730	BPCFDB	c95_160	c85_51
GCA_009107695.1	WDBB01000123.1	4225	8.75e-05	TRUE	TRUE	clstr_417	Bacteroides	Bacteroides vulgatus	American	bj	730	BPCFDB	c95_160	c85_51
GCA_009107705.1	WDAZ01000115.1	4225	8.75e-05	TRUE	TRUE	clstr_417	Bacteroides	Bacteroides vulgatus	American	bj	730	BPCFDB	c95_160	c85_51
GCA_009107745.1	WDAY01000116.1	4718	0.0002077	TRUE	TRUE	clstr_417	Bacteroides	Bacteroides vulgatus	American	bj	730	BPCFDB	c95_160	c85_51
GCA_009107765.1	WDAW01000094.1	3964	0.00441434	FALSE	TRUE	clstr_417	Bacteroides	Bacteroides vulgatus	American	bf	730	BPCFDB	c95_160	c85_51
GCA_009107825.1	WDAT01000085.1	4225	0.000614865	TRUE	TRUE	clstr_417	Bacteroides	Bacteroides vulgatus	American	av	730	BPCFDB	c95_160	c85_51
GCA_009107935.1	WDAJ01000065.1	4225	0.000780658	TRUE	TRUE	clstr_417	Bacteroides	Bacteroides vulgatus	American	am	730	BPCFDB	c95_160	c85_51
GCA_009107965.1	WDAI01000074.1	4225	0.000780658	TRUE	TRUE	clstr_417	Bacteroides	Bacteroides vulgatus	American	am	730	BPCFDB	c95_160	c85_51
GCA_009107985.1	WDAG01000067.1	4225	0.000780658	TRUE	TRUE	clstr_417	Bacteroides	Bacteroides vulgatus	American	am	730	BPCFDB	c95_160	c85_51
GCA_009107995.1	WDAH01000069.1	4225	0.000780658	TRUE	TRUE	clstr_417	Bacteroides	Bacteroides vulgatus	American	am	730	BPCFDB	c95_160	c85_51
GCA_009108005.1	WDAF01000065.1	4099	0.0011856	FALSE	TRUE	clstr_417	Bacteroides	Bacteroides vulgatus	American	am	730	BPCFDB	c95_160	c85_51
GCA_009108045.1	WDAE01000075.1	4225	0.000780658	TRUE	TRUE	clstr_417	Bacteroides	Bacteroides vulgatus	American	am	730	BPCFDB	c95_160	c85_51
GCA_009108065.1	WDAD01000078.1	4225	0.000780658	TRUE	TRUE	clstr_417	Bacteroides	Bacteroides vulgatus	American	am	730	BPCFDB	c95_160	c85_51
GCA_009108085.1	WDAC01000078.1	4225	0.000780658	TRUE	TRUE	clstr_417	Bacteroides	Bacteroides vulgatus	American	am	730	BPCFDB	c95_160	c85_51
GCA_009108105.1	WDAA01000069.1	4225	0.000780658	TRUE	TRUE	clstr_417	Bacteroides	Bacteroides vulgatus	American	am	730	BPCFDB	c95_160	c85_51
GCA_009108115.1	WDAB01000091.1	4225	0.000780658	TRUE	TRUE	clstr_417	Bacteroides	Bacteroides vulgatus	American	am	730	BPCFDB	c95_160	c85_51
GCA_009108145.1	WCZY01000075.1	4225	0.000780658	TRUE	TRUE	clstr_417	Bacteroides	Bacteroides vulgatus	American	am	730	BPCFDB	c95_160	c85_51
GCA_009108165.1	WCZS01000075.1	4225	0.000780658	TRUE	TRUE	clstr_417	Bacteroides	Bacteroides vulgatus	American	am	730	BPCFDB	c95_160	c85_51
GCA_009153235.1	WDDZ01000197.1	4225	8.75e-05	TRUE	TRUE	clstr_417	Bacteroides	Bacteroides xylanisolvens	American	an	730	BPCFDB	c95_160	c85_51
GCA_009153275.1	WDER01000144.1	4202	0.00034498	TRUE	TRUE	clstr_417	Bacteroides	Bacteroides xylanisolvens	American	bq	730	BPCFDB	c95_160	c85_51
GCA_009154485.1	WECD01000045.1	4225	8.75e-05	TRUE	TRUE	clstr_417	Bifidobacterium	Bifidobacterium longum	American	cx	730	BPCFDB	c95_160	c85_51
GCA_009156165.1	WDUJ01000039.1	4225	0.00034498	TRUE	TRUE	clstr_417	Bifidobacterium	Bifidobacterium longum	American	av	730	BPCFDB	c95_160	c85_51
GCA_009156545.1	WDUK01000036.1	4225	0.00034498	TRUE	TRUE	clstr_417	Bifidobacterium	Bifidobacterium longum	American	av	730	BPCFDB	c95_160	c85_51
GCA_009160625.1	WDPI01000052.1	4225	8.75e-05	TRUE	TRUE	clstr_417	Bifidobacterium	Bifidobacterium longum	American	af	730	BPCFDB	c95_160	c85_51
GCA_009160645.1	WDPH01000058.1	4225	8.75e-05	TRUE	TRUE	clstr_417	Bifidobacterium	Bifidobacterium longum	American	af	730	BPCFDB	c95_160	c85_51
GCA_009160685.1	WDPG01000054.1	4225	8.75e-05	TRUE	TRUE	clstr_417	Bifidobacterium	Bifidobacterium longum	American	af	730	BPCFDB	c95_160	c85_51
GCA_009677065.1	WKMX01000036.1	4225	8.75e-05	TRUE	TRUE	clstr_417	Parabacteroides	Parabacteroides distasonis	American	am	730	BPCFDB	c95_160	c85_51
GCA_009677135.1	WKLJ01000084.1	4225	8.75e-05	TRUE	TRUE	clstr_417	Parabacteroides	Parabacteroides goldsteinii	American	aa	730	BPCFDB	c95_160	c85_51
GCA_009677245.1	WKLY01000039.1	4157	0.000143503	FALSE	TRUE	clstr_417	Parabacteroides	Parabacteroides distasonis	American	cx	730	BPCFDB	c95_160	c85_51
GCA_009677255.1	WKLT01000048.1	4225	0.000780658	TRUE	TRUE	clstr_417	Parabacteroides	Parabacteroides distasonis	American	cx	730	BPCFDB	c95_160	c85_51
GCA_009677265.1	WKMH01000024.1	4225	0.00034498	TRUE	TRUE	clstr_417	Parabacteroides	Parabacteroides distasonis	American	bq	730	BPCFDB	c95_160	c85_51
GCA_009677285.1	WKMJ01000026.1	4225	0.00034498	TRUE	TRUE	clstr_417	Parabacteroides	Parabacteroides distasonis	American	bq	730	BPCFDB	c95_160	c85_51
GCA_009677335.1	WKMT01000065.1	4258	0.000119496	FALSE	TRUE	clstr_417	Parabacteroides	Parabacteroides distasonis	American	an	730	BPCFDB	c95_160	c85_51
GCA_009677345.1	WKMN01000167.1	4225	8.75e-05	TRUE	TRUE	clstr_417	Parabacteroides	Parabacteroides distasonis	American	an	730	BPCFDB	c95_160	c85_51
GCA_009677355.1	WKMM01000112.1	5065	0.00339213	FALSE	TRUE	clstr_417	Parabacteroides	Parabacteroides distasonis	American	ao	730	BPCFDB	c95_160	c85_51
GCA_009677385.1	WKMV01000034.1	4225	8.75e-05	TRUE	TRUE	clstr_417	Parabacteroides	Parabacteroides distasonis	American	an	730	BPCFDB	c95_160	c85_51
GCA_009677405.1	WKMU01000064.1	4225	8.75e-05	TRUE	TRUE	clstr_417	Parabacteroides	Parabacteroides distasonis	American	an	730	BPCFDB	c95_160	c85_51
GCA_009677435.1	WKMW01000041.1	4225	8.75e-05	TRUE	TRUE	clstr_417	Parabacteroides	Parabacteroides distasonis	American	am	730	BPCFDB	c95_160	c85_51
GCA_009677485.1	WKNA01000032.1	4225	0.000296393	TRUE	TRUE	clstr_417	Parabacteroides	Parabacteroides distasonis	American	aa	730	BPCFDB	c95_160	c85_51
GCA_009677535.1	WKNF01000040.1	4225	8.75e-05	TRUE	TRUE	clstr_417	Parabacteroides	Parabacteroides distasonis	American	aa	730	BPCFDB	c95_160	c85_51
GCA_009677555.1	WKNG01000176.1	4203	0.00112591	TRUE	TRUE	clstr_417	Paeniclostridium	Paeniclostridium sordellii	American	bj	730	BPCFDB	c95_160	c85_51
GCA_009677575.1	WKNK01000073.1	4202	0.00034498	TRUE	TRUE	clstr_417	Odoribacter	Odoribacter splanchnicus	American	bq	730	BPCFDB	c95_160	c85_51
GCA_009677815.1	WKLK01000085.1	4225	8.75e-05	TRUE	TRUE	clstr_417	Parabacteroides	Parabacteroides goldsteinii	American	aa	730	BPCFDB	c95_160	c85_51
GCA_009677825.1	WKMQ01000071.1	4225	8.75e-05	TRUE	TRUE	clstr_417	Parabacteroides	Parabacteroides distasonis	American	an	730	BPCFDB	c95_160	c85_51
GCA_009677875.1	WKMP01000049.1	4215	8.75e-05	TRUE	TRUE	clstr_417	Parabacteroides	Parabacteroides distasonis	American	an	730	BPCFDB	c95_160	c85_51
GCA_009677975.1	WKNL01000071.1	4203	0.00112591	TRUE	TRUE	clstr_417	Odoribacter	Odoribacter splanchnicus	American	bq	730	BPCFDB	c95_160	c85_51
GCA_009678115.1	WKPJ01000069.1	4225	0.000780658	TRUE	TRUE	clstr_417	Holdemania	Holdemania massiliensis	American	am	730	BPCFDB	c95_160	c85_51
GCA_009678155.1	WKPL01000072.1	4225	0.000780658	TRUE	TRUE	clstr_417	Holdemania	Holdemania massiliensis	American	am	730	BPCFDB	c95_160	c85_51
GCA_009678435.1	WKLZ01000052.1	4225	0.000377453	FALSE	TRUE	clstr_417	Parabacteroides	Parabacteroides distasonis	American	bq	730	BPCFDB	c95_160	c85_51
GCA_009678475.1	WKMA01000023.1	4225	0.00034498	TRUE	TRUE	clstr_417	Parabacteroides	Parabacteroides distasonis	American	bq	730	BPCFDB	c95_160	c85_51
GCA_009678495.1	WKMB01000043.1	4203	0.00034498	TRUE	TRUE	clstr_417	Parabacteroides	Parabacteroides distasonis	American	bq	730	BPCFDB	c95_160	c85_51
GCA_009678515.1	WKME01000034.1	4225	0.00034498	TRUE	TRUE	clstr_417	Parabacteroides	Parabacteroides distasonis	American	bq	730	BPCFDB	c95_160	c85_51
GCA_009678525.1	WKMC01000056.1	4225	0.00034498	TRUE	TRUE	clstr_417	Parabacteroides	Parabacteroides distasonis	American	bq	730	BPCFDB	c95_160	c85_51
GCA_009678535.1	WKMD01000025.1	4159	0.000401851	TRUE	TRUE	clstr_417	Parabacteroides	Parabacteroides distasonis	American	bq	730	BPCFDB	c95_160	c85_51
GCA_009678575.1	WKMF01000024.1	4225	0.00034498	TRUE	TRUE	clstr_417	Parabacteroides	Parabacteroides distasonis	American	bq	730	BPCFDB	c95_160	c85_51
GCA_009678615.1	WKMI01000030.1	4225	0.00034498	TRUE	TRUE	clstr_417	Parabacteroides	Parabacteroides distasonis	American	bq	730	BPCFDB	c95_160	c85_51
GCA_009678675.1	WKMO01000070.1	4225	8.75e-05	TRUE	TRUE	clstr_417	Parabacteroides	Parabacteroides distasonis	American	an	730	BPCFDB	c95_160	c85_51
GCA_009678695.1	WKMR01000072.1	4258	0.000119496	FALSE	TRUE	clstr_417	Parabacteroides	Parabacteroides distasonis	American	an	730	BPCFDB	c95_160	c85_51
GCA_009678705.1	WKMZ01000030.1	4225	8.75e-05	TRUE	TRUE	clstr_417	Parabacteroides	Parabacteroides distasonis	American	aa	730	BPCFDB	c95_160	c85_51
GCA_009678725.1	WKMS01000151.1	4225	8.75e-05	TRUE	TRUE	clstr_417	Parabacteroides	Parabacteroides distasonis	American	an	730	BPCFDB	c95_160	c85_51
GCA_009678755.1	WKNI01000092.1	4203	0.00112591	TRUE	TRUE	clstr_417	Paeniclostridium	Paeniclostridium sordellii	American	av	730	BPCFDB	c95_160	c85_51
GCA_009679195.1	WKOS01000034.1	4225	8.75e-05	TRUE	TRUE	clstr_417	Lactobacillus	Lactobacillus ruminis	American	an	730	BPCFDB	c95_160	c85_51
GCA_009679205.1	WKOR01000029.1	4225	8.75e-05	TRUE	TRUE	clstr_417	Lactobacillus	Lactobacillus ruminis	American	an	730	BPCFDB	c95_160	c85_51
GCA_009679235.1	WKOT01000028.1	4225	0.000939746	TRUE	TRUE	clstr_417	Lactobacillus	Lactobacillus ruminis	American	an	730	BPCFDB	c95_160	c85_51
GCA_009679555.1	WKPK01000075.1	4225	0.000780658	TRUE	TRUE	clstr_417	Holdemania	Holdemania massiliensis	American	am	730	BPCFDB	c95_160	c85_51
GCA_009679575.1	WKPI01000076.1	4225	0.000780658	TRUE	TRUE	clstr_417	Holdemania	Holdemania massiliensis	American	am	730	BPCFDB	c95_160	c85_51
GCA_009679585.1	WKPS01000084.1	4158	0.000119496	TRUE	TRUE	clstr_417	Flavonifractor	Flavonifractor plautii	American	af	730	BPCFDB	c95_160	c85_51
GCA_009679805.1	WKPY01000088.1	4203	0.00112591	TRUE	TRUE	clstr_417	Faecalibacterium	Faecalibacterium prausnitzii	American	cx	730	BPCFDB	c95_160	c85_51
GCA_009679815.1	WKPX01000126.1	4203	0.00112591	TRUE	TRUE	clstr_417	Faecalibacterium	Faecalibacterium prausnitzii	American	cx	730	BPCFDB	c95_160	c85_51
GCA_009680085.1	WKQM01000073.1	4225	8.75e-05	TRUE	TRUE	clstr_417	Faecalibacterium	Faecalibacterium prausnitzii	American	aa	730	BPCFDB	c95_160	c85_51
GCA_009680145.1	WKZL01000117.1	4225	0.000312573	TRUE	TRUE	clstr_417	Eubacterium	Eubacterium sp. BIOML-A1	American	am	730	BPCFDB	c95_160	c85_51
GCA_009680285.1	WKQT01000059.1	4225	8.75e-05	TRUE	TRUE	clstr_417	other	[Eubacterium] rectale	American	aa	730	BPCFDB	c95_160	c85_51
GCA_009680495.1	WKRE01000104.1	4225	0.000361208	TRUE	TRUE	clstr_417	Escherichia	Escherichia coli	American	cx	730	BPCFDB	c95_160	c85_51
GCA_009681465.1	WKUX01000094.1	4225	8.75e-05	TRUE	TRUE	clstr_417	Escherichia	Escherichia coli	American	bf	730	BPCFDB	c95_160	c85_51
GCA_009681995.1	WKWI01000099.1	4225	0.00136596	TRUE	TRUE	clstr_417	Escherichia	Escherichia coli	American	av	730	BPCFDB	c95_160	c85_51
GCA_009682545.1	WKXQ01000146.1	4225	0.000361208	TRUE	TRUE	clstr_417	Escherichia	Escherichia coli	American	am	730	BPCFDB	c95_160	c85_51
GCA_009682555.1	WKXP01000114.1	4225	8.75e-05	TRUE	TRUE	clstr_417	Escherichia	Escherichia coli	American	an	730	BPCFDB	c95_160	c85_51
GCA_009682565.1	WKXR01000126.1	4225	0.000780658	TRUE	TRUE	clstr_417	Escherichia	Escherichia coli	American	am	730	BPCFDB	c95_160	c85_51
[truncated: 16,951 more rows]

## Sheet: Table S4
The CGMs and PGMs.
[truncated: 10,533 more rows]

## Sheet: Table S5
The validation of the workflow identifying PLSs on mimic contigs
[truncated: 10,001 more rows]

[truncated: 8 more sheets: Table S6, Table S7, Table S8, Table S9, Sheet10, Table S11, Table S12, Table S13]
